# Supplementary material for: Parieto-occipital ERP indicators of gut mechanosensation in humans
Source: Nat Commun. 2023 Jun 13;14:3398. doi: 10.1038/s41467-023-39058-4 (PMC10264354; doi:10.1038/s41467-023-39058-4)
Supplement: Supplementary file 2 — Source Data [file 41467_2023_39058_MOESM2_ESM.xlsx]

## Sheet: Figure1
Figure 1a						Figure 1b										Figure 1c
ID	Sex	Normalized A_Prime	Block			ID	Sex	Response_Latency	Block	Sex	Blk	Med	Med1			ID	Sex	Response_Latency_STD	Block	Sex	Blk	Med	Med1
AB765	M	3.14159	Normal			AB765	M	0.6563	Normal	1	1	0	No			AB765	M	0.2627	Normal	1	1	0	No
AF497	F	2.32793	Normal			AF497	F	1.4569	Normal	2	1	0	No			AF497	F	0.5562	Normal	2	1	0	No
AO851	F	2.68277	Normal			AO851	F	1.0943	Normal	2	1	1	Yes			AO851	F	0.5861	Normal	2	1	1	Yes
AQ975	M	2.69057	Normal			AQ975	M	0.9	Normal	1	1	0	No			AQ975	M	0.435	Normal	1	1	0	No
AT016	F	2.84787	Normal			AT016	F	0.661	Normal	2	1	0	No			AT016	F	0.3569	Normal	2	1	0	No
AU114	F	3.14159	Normal			AU114	F	0.5068	Normal	2	1	0	No			AU114	F	0.1816	Normal	2	1	0	No
AW090	F	1.81011	Normal			AW090	F	1.6257	Normal	2	1	1	Yes			AW090	F	0.6116	Normal	2	1	1	Yes
AW697	F	2.34619	Normal			AW697	F	1.3631	Normal	2	1	0	No			AW697	F	0.5105	Normal	2	1	0	No
AY074	M	1.5708	Normal			AY074	M	NaN	Normal	1	1	0	No			AY074	M	NaN	Normal	1	1	0	No
AZ107	F	2.28399	Normal			AZ107	F	0.9233	Normal	2	1	0	No			AZ107	F	0.5954	Normal	2	1	0	No
AZ474	F	2.15316	Normal			AZ474	F	0.7482	Normal	2	1	0	No			AZ474	F	0.2839	Normal	2	1	0	No
AZ908	F	2.31691	Normal			AZ908	F	1.2329	Normal	2	1	0	No			AZ908	F	0.6021	Normal	2	1	0	No
BA693	M	1.87073	Normal			BA693	M	1.4367	Normal	1	1	0	No			BA693	M	0.4578	Normal	1	1	0	No
BB478	F	2.95722	Normal			BB478	F	0.6613	Normal	2	1	0	No			BB478	F	0.3016	Normal	2	1	0	No
BB527	F	2.57658	Normal			BB527	F	1.0555	Normal	2	1	1	Yes			BB527	F	0.576	Normal	2	1	1	Yes
BB570	M	2.10048	Normal			BB570	M	1.5325	Normal	1	1	0	No			BB570	M	0.6806	Normal	1	1	0	No
BB795	M	2.38142	Normal			BB795	M	0.8122	Normal	1	1	0	No			BB795	M	0.4273	Normal	1	1	0	No
BC553	F	2.39159	Normal			BC553	F	1.1681	Normal	2	1	0	No			BC553	F	0.6131	Normal	2	1	0	No
BC650	F	3.14159	Normal			BC650	F	0.8417	Normal	2	1	0	No			BC650	F	0.2844	Normal	2	1	0	No
BC938	M	2.08214	Normal			BC938	M	1.5486	Normal	1	1	0	No			BC938	M	0.5493	Normal	1	1	0	No
BD027	M	2.73632	Normal			BD027	M	0.9666	Normal	1	1	0	No			BD027	M	0.5601	Normal	1	1	0	No
BD206	F	2.67653	Normal			BD206	F	1.2727	Normal	2	1	0	No			BD206	F	0.3801	Normal	2	1	0	No
BD603	M	2.71845	Normal			BD603	M	0.5634	Normal	1	1	0	No			BD603	M	0.2293	Normal	1	1	0	No
BE031	M	2.51361	Normal			BE031	M	1.0708	Normal	1	1	0	No			BE031	M	0.5974	Normal	1	1	0	No
BE054	F	3.0124	Normal			BE054	F	0.6895	Normal	2	1	0	No			BE054	F	0.2802	Normal	2	1	0	No
BE114	M	2.91752	Normal			BE114	M	0.831	Normal	1	1	0	No			BE114	M	0.4312	Normal	1	1	0	No
BE296	M	2.25335	Normal			BE296	M	0.9419	Normal	1	1	1	Yes			BE296	M	0.3801	Normal	1	1	1	Yes
BE589	F	2.20449	Normal			BE589	F	1.042	Normal	2	1	1	Yes			BE589	F	0.5491	Normal	2	1	1	Yes
BE673	M	1.98278	Normal			BE673	M	1.5355	Normal	1	1	0	No			BE673	M	0.5769	Normal	1	1	0	No
BE735	F	2.58388	Normal			BE735	F	1.2056	Normal	2	1	0	No			BE735	F	0.4988	Normal	2	1	0	No
BH117	M	2.81571	Normal			BH117	M	0.9756	Normal	1	1	0	No			BH117	M	0.4757	Normal	1	1	0	No
BH126	M	2.0407	Normal			BH126	M	1.3868	Normal	1	1	0	No			BH126	M	0.6847	Normal	1	1	0	No
BH806	F	2.22371	Normal			BH806	F	1.3564	Normal	2	1	0	No			BH806	F	0.6985	Normal	2	1	0	No
BJ089	M	2.65148	Normal			BJ089	M	0.9959	Normal	1	1	0	No			BJ089	M	0.4472	Normal	1	1	0	No
BJ106	M	2.19244	Normal			BJ106	M	1.2754	Normal	1	1	0	No			BJ106	M	0.5699	Normal	1	1	0	No
BJ176	F	2.23057	Normal			BJ176	F	1.1222	Normal	2	1	0	No			BJ176	F	0.4784	Normal	2	1	0	No
BJ186	M	2.69282	Normal			BJ186	M	0.8981	Normal	1	1	0	No			BJ186	M	0.4281	Normal	1	1	0	No
BJ229	M	3.0124	Normal			BJ229	M	0.6073	Normal	1	1	0	No			BJ229	M	0.238	Normal	1	1	0	No
BJ248	M	3.0124	Normal			BJ248	M	0.5138	Normal	1	1	0	No			BJ248	M	0.2215	Normal	1	1	0	No
BJ587	M	2.19606	Normal			BJ587	M	1.7046	Normal	1	1	0	No			BJ587	M	0.5298	Normal	1	1	0	No
AB765	M	3.0124	Enhanced			AB765	M	0.4672	Enhanced	1	2	0	No			AB765	M	0.1785	Enhanced	1	2	0	No
AF497	F	2.78968	Enhanced			AF497	F	0.8437	Enhanced	2	2	0	No			AF497	F	0.4035	Enhanced	2	2	0	No
AO851	F	2.78366	Enhanced			AO851	F	0.765	Enhanced	2	2	1	Yes			AO851	F	0.3475	Enhanced	2	2	1	Yes
AQ975	M	2.84787	Enhanced			AQ975	M	0.591	Enhanced	1	2	0	No			AQ975	M	0.115	Enhanced	1	2	0	No
AT016	F	2.87109	Enhanced			AT016	F	0.823	Enhanced	2	2	0	No			AT016	F	0.4068	Enhanced	2	2	0	No
AU114	F	3.00904	Enhanced			AU114	F	0.5449	Enhanced	2	2	0	No			AU114	F	0.2973	Enhanced	2	2	0	No
AW090	F	2.54199	Enhanced			AW090	F	0.7492	Enhanced	2	2	1	Yes			AW090	F	0.4058	Enhanced	2	2	1	Yes
AW697	F	2.91497	Enhanced			AW697	F	0.5388	Enhanced	2	2	0	No			AW697	F	0.109	Enhanced	2	2	0	No
AY074	M	2.32475	Enhanced			AY074	M	1.3341	Enhanced	1	2	0	No			AY074	M	0.4616	Enhanced	1	2	0	No
AZ107	F	2.81571	Enhanced			AZ107	F	0.5457	Enhanced	2	2	0	No			AZ107	F	0.3084	Enhanced	2	2	0	No
AZ474	F	2.08083	Enhanced			AZ474	F	1.4616	Enhanced	2	2	0	No			AZ474	F	0.5655	Enhanced	2	2	0	No
AZ908	F	2.90891	Enhanced			AZ908	F	0.6968	Enhanced	2	2	0	No			AZ908	F	0.3215	Enhanced	2	2	0	No
BA693	M	2.75146	Enhanced			BA693	M	0.8286	Enhanced	1	2	0	No			BA693	M	0.3559	Enhanced	1	2	0	No
BB478	F	3.0124	Enhanced			BB478	F	0.5201	Enhanced	2	2	0	No			BB478	F	0.0929	Enhanced	2	2	0	No
BB527	F	2.91497	Enhanced			BB527	F	0.7121	Enhanced	2	2	1	Yes			BB527	F	0.249	Enhanced	2	2	1	Yes
BB570	M	2.68864	Enhanced			BB570	M	0.7869	Enhanced	1	2	0	No			BB570	M	0.3126	Enhanced	1	2	0	No
BB795	M	2.34619	Enhanced			BB795	M	1.022	Enhanced	1	2	0	No			BB795	M	0.4997	Enhanced	1	2	0	No
BC553	F	2.58803	Enhanced			BC553	F	1.0055	Enhanced	2	2	0	No			BC553	F	0.4595	Enhanced	2	2	0	No
BC650	F	3.14159	Enhanced			BC650	F	0.8189	Enhanced	2	2	0	No			BC650	F	0.2288	Enhanced	2	2	0	No
BC938	M	3.14159	Enhanced			BC938	M	0.5096	Enhanced	1	2	0	No			BC938	M	0.1603	Enhanced	1	2	0	No
BD027	M	2.91167	Enhanced			BD027	M	0.7477	Enhanced	1	2	0	No			BD027	M	0.2689	Enhanced	1	2	0	No
BD206	F	2.78934	Enhanced			BD206	F	0.9802	Enhanced	2	2	0	No			BD206	F	0.2198	Enhanced	2	2	0	No
BD603	M	2.954	Enhanced			BD603	M	0.5213	Enhanced	1	2	0	No			BD603	M	0.1426	Enhanced	1	2	0	No
BE031	M	3.14159	Enhanced			BE031	M	0.5721	Enhanced	1	2	0	No			BE031	M	0.1602	Enhanced	1	2	0	No
BE054	F	3.14159	Enhanced			BE054	F	0.4679	Enhanced	2	2	0	No			BE054	F	0.1178	Enhanced	2	2	0	No
BE114	M	2.87109	Enhanced			BE114	M	1.0077	Enhanced	1	2	0	No			BE114	M	0.4677	Enhanced	1	2	0	No
BE296	M	2.78798	Enhanced			BE296	M	0.6384	Enhanced	1	2	1	Yes			BE296	M	0.4553	Enhanced	1	2	1	Yes
BE589	F	2.66838	Enhanced			BE589	F	0.6706	Enhanced	2	2	1	Yes			BE589	F	0.1641	Enhanced	2	2	1	Yes
BE673	M	2.91497	Enhanced			BE673	M	0.5989	Enhanced	1	2	0	No			BE673	M	0.202	Enhanced	1	2	0	No
BE735	F	3.0124	Enhanced			BE735	F	0.6635	Enhanced	2	2	0	No			BE735	F	0.2018	Enhanced	2	2	0	No
BH117	M	3.0124	Enhanced			BH117	M	0.624	Enhanced	1	2	0	No			BH117	M	0.196	Enhanced	1	2	0	No
BH126	M	2.78798	Enhanced			BH126	M	0.715	Enhanced	1	2	0	No			BH126	M	0.2137	Enhanced	1	2	0	No
BH806	F	2.84588	Enhanced			BH806	F	0.8704	Enhanced	2	2	0	No			BH806	F	0.3298	Enhanced	2	2	0	No
BJ089	M	2.91497	Enhanced			BJ089	M	0.6103	Enhanced	1	2	0	No			BJ089	M	0.2929	Enhanced	1	2	0	No
BJ106	M	3.14159	Enhanced			BJ106	M	0.5701	Enhanced	1	2	0	No			BJ106	M	0.1947	Enhanced	1	2	0	No
BJ176	F	2.95876	Enhanced			BJ176	F	0.6667	Enhanced	2	2	0	No			BJ176	F	0.2775	Enhanced	2	2	0	No
BJ186	M	2.71222	Enhanced			BJ186	M	0.8357	Enhanced	1	2	0	No			BJ186	M	0.3481	Enhanced	1	2	0	No
BJ229	M	3.14159	Enhanced			BJ229	M	0.4727	Enhanced	1	2	0	No			BJ229	M	0.0697	Enhanced	1	2	0	No
BJ248	M	3.14159	Enhanced			BJ248	M	0.5187	Enhanced	1	2	0	No			BJ248	M	0.1618	Enhanced	1	2	0	No
BJ587	M	2.40822	Enhanced			BJ587	M	1.1904	Enhanced	1	2	0	No			BJ587	M	0.381	Enhanced	1	2	0	No

## Sheet: Figure2a-b
Block	Time	Subj1	Subj2	Subj3	Subj4	Subj5	Subj6	Subj7	Subj8	Subj9	Subj10	Subj11	Subj12	Subj13	Subj14	Subj15	Subj16	Subj17	Subj18	Subj19	Subj20	Subj21	Subj22	Subj23	Subj24	Subj25	Subj26	Subj27	Subj28	Subj29	Subj30	Subj31	Subj32	Subj33	Subj34	Subj35	Subj36	Subj37	Subj38	Subj39	Subj40
Enhanced	-200	-0.0431724	0.0608026	-0.66644	0.103918	1.12912	-0.895122	0.508562	-0.585936	-0.825304	1.74314	-0.0864421	1.09031	-0.645269	-0.513649	0.0264226	0.106548	0.49143	0.701097	-0.252733	0.97719	-0.227006	0.703723	-0.156528	-0.909214	-0.0306997	1.00543	-0.102912	-0.182161	-0.0135491	0.323994	0.0718103	-0.452806	0.521127	0.786222	-0.349848	0.0580537	-0.0787282	-0.357524	0.0968553	-1.11185
Enhanced	-196	-0.147271	0.161684	-0.830057	-0.145387	0.937494	-1.02158	0.363727	-0.659871	-0.52886	1.89299	0.0329176	1.33266	-0.636001	-0.379001	-0.108766	0.0564397	0.237149	0.00303493	-0.556598	1.05326	-0.102411	0.536422	-0.242602	-0.961202	-0.130681	0.857709	-0.155485	-0.417485	0.0926473	0.47888	0.150029	-0.281931	0.303407	0.766247	0.0712497	0.0531539	0.0316333	-0.721343	0.103754	-0.811545
Enhanced	-192	-0.195696	0.234511	-0.826792	0.091625	0.706049	-1.03987	0.226832	-0.657795	-0.107425	1.95721	0.075011	1.48347	-0.454291	-0.297625	-0.256022	0.0597287	0.0771996	-0.790177	-0.873377	1.08907	0.0628314	0.367457	-0.334295	-0.936161	-0.263086	0.640609	-0.318873	-0.638157	0.155527	0.515708	0.148417	-0.108128	0.0657053	0.533385	0.451915	0.0612722	0.123359	-0.916586	0.0645251	-0.544311
Enhanced	-188	-0.155234	0.350483	-0.733582	0.536605	0.558597	-1.00836	0.114264	-0.740465	0.328706	1.67417	-0.235291	1.54405	-0.129459	-0.266956	-0.442569	-0.0224431	0.068229	-1.50598	-1.10037	0.973044	0.217285	0.202416	-0.385814	-0.883602	-0.389199	0.531464	-0.491805	-0.790421	-0.168743	0.45649	0.0910931	0.0313305	-0.207687	0.336706	0.670608	0.0500641	0.192358	-0.877129	-0.0779277	-0.3898
Enhanced	-184	-0.0392545	0.467949	-0.541269	0.637325	0.462169	-1.09467	0.0996039	-0.90659	0.582927	1.05353	-0.54075	1.56694	0.153735	-0.263189	-0.48131	-0.183619	0.16449	-2.13874	-1.16843	0.776415	0.313528	0.00346398	-0.400167	-0.730893	-0.472697	0.447603	-0.583518	-0.905728	-0.487793	0.432711	-0.0134141	-0.0743032	-0.458037	0.362487	0.767074	0.053899	0.229535	-0.636365	-0.301291	-0.301116
Enhanced	-180	0.0966624	0.516687	-0.317311	0.362929	0.331637	-1.28139	0.20008	-0.949918	0.608846	0.425797	-0.366217	1.56724	0.272793	-0.248292	-0.172801	-0.28482	0.355502	-2.71064	-1.07373	0.612085	0.366563	-0.19592	-0.429946	-0.624667	-0.53051	0.236089	-0.559543	-0.95888	-0.474818	0.472088	-0.121201	-0.428602	-0.652913	0.51503	0.817046	0.0934896	0.198337	-0.312617	-0.497092	-0.147449
Enhanced	-176	0.187537	0.531711	-0.131772	0.0584132	0.189499	-1.38346	0.339323	-0.856325	0.548228	-0.0187336	0.30058	1.5202	0.218116	-0.185419	0.287728	-0.210094	0.434616	-3.20473	-0.895396	0.453874	0.42833	-0.325362	-0.476469	-0.754515	-0.540593	-0.0288538	-0.377012	-0.982656	-0.414638	0.499367	-0.167902	-0.655695	-0.811782	0.639594	0.84742	0.137	0.106537	-0.0507016	-0.65312	0.0922819
Enhanced	-172	0.173544	0.543848	-0.00987197	-0.0707032	0.120087	-1.25895	0.466996	-0.805995	0.519334	-0.329751	1.12238	1.46489	0.0539108	-0.0597268	0.588538	-0.0336122	0.195525	-3.58203	-0.736469	0.273581	0.515701	-0.360508	-0.48958	-1.01896	-0.4724	-0.246287	-0.0480612	-1.02189	-0.569809	0.567626	-0.152932	-0.53134	-0.915629	0.704351	0.892212	0.143841	0.0386888	0.0548604	-0.730182	0.3236
Enhanced	-168	0.0818614	0.486234	0.106469	0.0110476	0.0790654	-0.950147	0.575673	-0.800863	0.559014	-0.529415	1.80819	1.43395	-0.0691382	0.107718	0.7077	0.0219061	-0.139558	-3.84123	-0.587204	0.107851	0.59847	-0.29097	-0.424237	-1.15447	-0.388788	-0.447197	0.318112	-1.02814	-0.715857	0.753284	-0.14714	-0.327934	-0.955861	0.706294	0.94775	0.115	0.0485877	0.00851981	-0.679955	0.508223
Enhanced	-164	0.0134461	0.349901	0.300118	0.22271	-0.00936488	-0.655706	0.635198	-0.730031	0.695151	-0.614014	2.29744	1.33569	-0.0643794	0.266602	0.747024	-0.057697	-0.301283	-4.05492	-0.352076	-0.032805	0.640365	-0.115374	-0.274095	-0.972015	-0.313619	-0.6566	0.62534	-1.00462	-0.526406	0.908346	-0.206276	-0.317346	-1.00674	0.618783	0.958508	0.101841	0.106595	-0.0990721	-0.661174	0.695174
Enhanced	-160	-0.00318733	0.230421	0.489525	0.403594	-0.0725925	-0.477283	0.653857	-0.64251	0.916446	-0.642318	2.66919	1.07493	0.0103173	0.361172	0.758543	-0.0652688	-0.421397	-4.28869	-0.0272025	-0.120644	0.622646	0.11375	-0.108913	-0.602884	-0.158478	-0.839929	0.8619	-1.05461	-0.137731	0.851816	-0.307706	-0.347256	-1.0862	0.451601	0.880452	0.138371	0.195363	-0.155207	-0.842295	0.913048
Enhanced	-156	0.0271049	0.146663	0.526505	0.505258	-0.0905817	-0.278357	0.684803	-0.614334	1.10757	-0.638192	2.96199	0.708818	0.121725	0.359708	0.857755	0.017558	-0.616665	-4.47336	0.284175	-0.112572	0.537247	0.318876	-0.0142371	-0.409343	0.0808319	-0.922596	0.997723	-1.18485	0.130159	0.639107	-0.390647	-0.208166	-1.1021	0.249257	0.676827	0.190981	0.313812	-0.0929121	-1.13463	1.08376
Enhanced	-152	0.152036	0.0360332	0.434516	0.541257	-0.142836	0.0357311	0.727963	-0.56862	1.13049	-0.558297	3.08501	0.368609	0.229368	0.267981	1.09011	0.0592525	-0.687312	-4.39432	0.504256	-0.0386974	0.379232	0.450438	0.00474973	-0.386235	0.273511	-0.852719	0.997765	-1.21117	0.446442	0.451575	-0.43291	-0.0228408	-1.02073	0.0669069	0.329445	0.235382	0.398926	0.0811311	-1.34868	1.07642
Enhanced	-148	0.368977	-0.098782	0.297494	0.508172	-0.153305	0.298606	0.777913	-0.434324	0.986968	-0.415427	2.98044	0.112939	0.187182	0.123063	1.24897	0.0924531	-0.572622	-3.8679	0.645783	0.0563737	0.154981	0.506905	-0.0277857	-0.200111	0.36238	-0.721052	0.959845	-0.950164	0.958402	0.38867	-0.456269	-0.0336149	-0.88219	-0.0499662	-0.106885	0.319113	0.394491	0.304969	-1.38782	0.853749
Enhanced	-144	0.589902	-0.218764	0.140731	0.546795	-0.0491827	0.352704	0.867687	-0.276146	0.795693	-0.316721	2.78678	-0.0635888	0.00897159	-0.026906	1.17957	0.214468	-0.49326	-2.90318	0.777259	0.129645	-0.101669	0.541503	-0.0946733	0.123528	0.446591	-0.622572	0.962999	-0.506608	1.12942	0.397125	-0.481881	-0.283438	-0.686789	-0.109702	-0.513643	0.471729	0.318445	0.504006	-1.22647	0.46405
Enhanced	-140	0.729219	-0.322561	0.028798	0.717355	0.035348	0.273303	0.964938	-0.162748	0.651256	-0.32238	2.62812	-0.160426	-0.0864595	-0.142654	0.994914	0.422615	-0.474541	-1.64681	0.913837	0.0808773	-0.332549	0.618785	-0.137836	0.2754	0.615456	-0.464851	0.900515	-0.190121	0.64236	0.337994	-0.512293	-0.61014	-0.443148	-0.153611	-0.780487	0.621259	0.19774	0.629045	-0.885068	-0.0237818
Enhanced	-136	0.743324	-0.415267	-0.0437039	0.743209	0.0383026	0.198892	0.998293	-0.105844	0.592951	-0.383251	2.46089	-0.185469	-0.0720118	-0.205569	0.796906	0.615719	-0.365073	-0.292739	0.954476	-0.108754	-0.493088	0.743047	-0.126545	0.234868	0.818498	-0.195971	0.695446	-0.0765298	0.0427172	0.190219	-0.532298	-0.788448	-0.221115	-0.176893	-0.895389	0.665788	0.0637225	0.672501	-0.4812	-0.480551
Enhanced	-132	0.64243	-0.490444	-0.227081	0.5144	0.0799858	0.198529	0.957351	-0.119109	0.581955	-0.461611	2.26304	-0.184181	-0.111307	-0.21701	0.575033	0.615518	-0.278485	0.959076	0.81944	-0.301714	-0.576522	0.85794	-0.112455	0.277339	0.956159	0.0231155	0.418755	0.0474017	-0.101652	0.0678493	-0.517795	-0.707108	-0.0717007	-0.138359	-0.936021	0.585709	-0.0366448	0.658289	-0.196335	-0.778151
Enhanced	-128	0.472653	-0.535022	-0.488948	0.333535	0.246698	0.26994	0.845896	-0.129433	0.497534	-0.546768	2.05275	-0.21206	-0.227051	-0.190767	0.355386	0.408669	-0.382993	2.03209	0.587607	-0.391668	-0.595369	0.903264	-0.120985	0.606535	0.995215	0.0996137	0.140913	0.268337	0.223142	-0.0187946	-0.477842	-0.501099	0.0274219	-0.0737333	-0.935227	0.434042	-0.111664	0.613098	-0.0921976	-0.893023
Enhanced	-124	0.28888	-0.547242	-0.551832	0.316812	0.500384	0.340652	0.685539	-0.0121396	0.294672	-0.546024	1.77133	-0.289257	-0.348912	-0.143278	0.149117	0.245777	-0.521324	3.002	0.375885	-0.393697	-0.558391	0.852148	-0.112137	1.06283	0.94089	0.112701	-0.103137	0.458022	0.660259	-0.163665	-0.468689	-0.40429	0.13629	-0.103343	-0.851126	0.258559	-0.19092	0.540008	-0.0452486	-0.853769
Enhanced	-120	0.144321	-0.566399	-0.362647	0.277284	0.70413	0.418277	0.553278	0.140249	0.104487	-0.342834	1.40207	-0.389237	-0.467786	-0.0865854	-0.0526999	0.226281	-0.525248	3.89751	0.194011	-0.365138	-0.477451	0.717604	-0.0734557	1.24654	0.829707	0.0836758	-0.323054	0.569785	0.832245	-0.359267	-0.52305	-0.463004	0.292141	-0.222729	-0.676877	0.103914	-0.243879	0.418297	0.0927606	-0.709975
Enhanced	-116	0.0391877	-0.61674	-0.214864	0.237578	0.756016	0.612458	0.459635	0.117854	0.0772863	0.0463834	1.04968	-0.469339	-0.588629	-0.0268921	-0.238128	0.124542	-0.505146	4.61798	0.059402	-0.34702	-0.384033	0.549715	-0.0332578	1.05695	0.751176	0.000567142	-0.588548	0.658192	0.818813	-0.537179	-0.593212	-0.541715	0.488468	-0.262989	-0.462784	0.0326515	-0.239908	0.231854	0.378897	-0.537805
Enhanced	-112	-0.0547572	-0.654981	-0.301676	0.358909	0.736418	0.857969	0.336187	-0.0715993	0.15196	0.475314	0.778634	-0.487931	-0.704066	0.0315398	-0.471001	-0.198727	-0.558738	5.05169	0.0772296	-0.322259	-0.322176	0.415088	0.00579325	0.759463	0.745502	-0.0713137	-0.879956	0.698192	1.02602	-0.67217	-0.603832	-0.530965	0.699194	-0.189968	-0.247766	0.0551305	-0.198682	0.00502435	0.74775	-0.349215
Enhanced	-108	-0.12148	-0.628239	-0.509192	0.537439	0.763617	0.94061	0.209667	-0.283307	0.115148	0.79992	0.49103	-0.388655	-0.749703	0.0821179	-0.745802	-0.531004	-0.560316	5.13163	0.236369	-0.247184	-0.32084	0.354465	0.0614283	0.498578	0.717397	-0.100057	-1.05852	0.658881	1.44405	-0.748204	-0.529854	-0.383577	0.878088	-0.133323	-0.0313787	0.109033	-0.147812	-0.193262	1.01999	-0.0854377
Enhanced	-104	-0.157416	-0.510167	-0.672985	0.553486	0.791222	0.836756	0.173391	-0.437523	-0.0473906	0.963531	0.083807	-0.163617	-0.633142	0.115703	-0.882151	-0.580455	-0.400126	4.8382	0.341428	-0.121809	-0.376601	0.366951	0.127248	0.244244	0.529191	-0.0336082	-1.04122	0.607338	1.65304	-0.779831	-0.393383	-0.101403	0.975294	-0.0858076	0.191129	0.151859	-0.0987943	-0.290171	1.0717	0.247792
Enhanced	-100	-0.194169	-0.32055	-0.771707	0.414471	0.696976	0.697171	0.20919	-0.467375	-0.139729	0.956273	-0.317868	0.0882167	-0.443817	0.12618	-0.831541	-0.374941	-0.210553	4.31082	0.276469	0.0149956	-0.462119	0.420937	0.165353	0.0142799	0.16089	0.236498	-0.859359	0.590249	1.50264	-0.79141	-0.229123	0.175024	1.01773	0.0179924	0.355284	0.176734	-0.0581913	-0.267974	0.966236	0.560443
Enhanced	-96	-0.242508	-0.168292	-0.83741	0.313065	0.484398	0.621064	0.239717	-0.306015	-0.146848	0.776936	-0.525307	0.281847	-0.359877	0.117298	-0.672521	-0.187359	-0.1423	3.8187	0.121546	0.0863765	-0.54021	0.453475	0.119926	-0.198994	-0.223551	0.599698	-0.596802	0.590537	1.182	-0.735317	-0.0857645	0.269574	1.07279	0.0869052	0.339679	0.172597	-0.0495624	-0.189354	0.837952	0.788693
Enhanced	-92	-0.339877	-0.146038	-0.830316	0.354201	0.2816	0.654856	0.26527	-0.00918098	-0.195411	0.489349	-0.576501	0.424882	-0.307226	0.103177	-0.418328	-0.119374	-0.0787432	3.40757	-0.00236851	0.0525005	-0.573008	0.404686	0.00388671	-0.412855	-0.421253	0.816433	-0.334724	0.627149	0.826406	-0.590764	-0.00776278	0.221976	1.10955	0.0672033	0.122654	0.160958	-0.103233	-0.157056	0.720635	0.924204
Enhanced	-88	-0.523435	-0.187796	-0.702235	0.428196	0.137908	0.79945	0.29654	0.249219	-0.23429	0.215958	-0.576312	0.495473	-0.130146	0.101822	-0.198037	-0.0894986	0.110004	2.83821	-0.0359205	0.03707	-0.536616	0.27205	-0.0552742	-0.557702	-0.408318	0.900415	-0.107702	0.705683	0.549888	-0.430326	0.0230011	0.216853	1.04478	0.0321581	-0.152234	0.188764	-0.209736	-0.233532	0.515942	1.00647
Enhanced	-84	-0.708433	-0.167627	-0.538101	0.363133	-0.0196208	0.981976	0.299465	0.365661	-0.217071	0.0375353	-0.478464	0.428457	0.0341622	0.12564	-0.155626	-0.0966301	0.253558	2.08711	-0.0115335	0.135172	-0.429065	0.0868815	-0.00415544	-0.592388	-0.283132	0.943485	0.0811818	0.729407	0.446002	-0.279977	0.0645456	0.311451	0.888156	-0.0225881	-0.330961	0.240523	-0.330461	-0.382762	0.204835	1.14408
Enhanced	-80	-0.790128	-0.0837357	-0.477368	0.1295	-0.206521	1.14714	0.268063	0.367133	-0.251792	-0.0411004	-0.246346	0.256308	0.0383264	0.176375	-0.233009	-0.14602	0.178816	1.43218	-0.0368043	0.207639	-0.255332	-0.122738	0.0493088	-0.496127	-0.0836815	0.8235	0.22933	0.632924	0.283878	-0.103795	0.108038	0.447024	0.697711	-0.133645	-0.388371	0.235965	-0.434469	-0.487027	0.0120373	1.39338
Enhanced	-76	-0.799451	-0.025969	-0.497739	-0.174556	-0.395243	1.26978	0.179387	0.27216	-0.293791	-0.0625637	0.0012359	0.0640807	0.0840604	0.246958	-0.381691	-0.171399	0.0224391	0.940295	-0.122314	0.140648	-0.0198367	-0.312436	0.0698196	-0.240018	0.173256	0.451535	0.339853	0.52435	-0.106083	0.0722722	0.0887079	0.592039	0.481034	-0.249959	-0.395147	0.120921	-0.496249	-0.429548	0.082193	1.64365
Enhanced	-72	-0.799628	-0.0107583	-0.471625	-0.463176	-0.645718	1.30641	-0.0169676	0.121202	-0.206528	-0.0794841	0.126668	-0.133049	0.349091	0.324366	-0.522133	-0.215948	-0.0406458	0.449973	-0.105149	0.0373172	0.245265	-0.440677	0.132877	0.0138515	0.410563	-0.0195543	0.427446	0.572208	-0.366603	0.165539	0.0211003	0.722739	0.251	-0.371662	-0.431153	-0.0595745	-0.506519	-0.177463	0.228288	1.78832
Enhanced	-68	-0.774532	0.00633937	-0.377314	-0.680646	-0.998998	1.25246	-0.241173	0.0421739	-0.100584	-0.142714	0.120297	-0.327915	0.637947	0.390467	-0.537716	-0.356758	-0.0177818	-0.0558202	0.117956	-0.00905327	0.475175	-0.518562	0.196	0.0817984	0.54112	-0.403932	0.511893	0.746384	-0.265057	0.147307	0.00405188	0.802273	0.0689793	-0.542364	-0.533152	-0.209503	-0.478859	0.196528	0.276946	1.83814
Enhanced	-64	-0.687185	-0.00336651	-0.250834	-0.770372	-1.37655	1.11167	-0.364424	0.0430198	-0.144908	-0.316137	-0.0119739	-0.495645	0.71787	0.422345	-0.5788	-0.491966	0.0960047	-0.562875	0.420915	-0.03709	0.6237	-0.576362	0.16477	0.150236	0.531397	-0.664454	0.569646	0.778355	-0.0898913	0.108497	0.0767624	0.805271	-0.0425571	-0.685803	-0.665893	-0.312381	-0.406137	0.563921	0.291758	1.77605
Enhanced	-60	-0.537445	-0.0690146	-0.0616716	-0.771526	-1.65526	0.843865	-0.417953	0.00860744	-0.295685	-0.59365	-0.3063	-0.676688	0.639839	0.397632	-0.703822	-0.486583	0.315276	-1.14381	0.614086	-0.111706	0.69389	-0.623278	0.1051	0.390412	0.425046	-0.825956	0.518116	0.507311	-0.0983312	0.162763	0.182944	0.695242	-0.135665	-0.731865	-0.756897	-0.413412	-0.265493	0.814881	0.36226	1.56028
Enhanced	-56	-0.345645	-0.119571	0.221832	-0.806658	-1.7494	0.51037	-0.471771	-0.0484161	-0.44126	-0.80449	-0.642568	-0.895323	0.563161	0.306535	-0.614458	-0.348716	0.506145	-1.64578	0.655302	-0.240967	0.702562	-0.662157	0.112253	0.480563	0.272828	-0.884564	0.321958	0.110152	-0.338235	0.279355	0.279523	0.504823	-0.247467	-0.758703	-0.768292	-0.490675	-0.0863009	0.903347	0.489701	1.21891
Enhanced	-52	-0.123254	-0.101897	0.584379	-0.864972	-1.69748	0.24957	-0.530618	-0.0643335	-0.544265	-0.7832	-0.923824	-1.07363	0.539602	0.162042	-0.235862	-0.184408	0.582084	-1.74432	0.627705	-0.356931	0.646714	-0.671067	0.135771	0.235006	0.0618485	-0.87016	0.0716311	-0.180593	-0.725836	0.320679	0.378098	0.401564	-0.355877	-0.796657	-0.712503	-0.502973	0.06915	0.846015	0.62242	0.761501
Enhanced	-48	0.0953082	-0.0313908	0.959742	-0.86924	-1.60648	0.0187717	-0.648821	-0.0629434	-0.610345	-0.593888	-1.35118	-1.17867	0.55347	-0.000787424	0.220668	-0.1482	0.613965	-1.46711	0.579657	-0.427535	0.517236	-0.600847	0.128486	0.101206	-0.177294	-0.814995	-0.0820113	-0.310212	-1.03002	0.229097	0.474188	0.44555	-0.436592	-0.746823	-0.639998	-0.486088	0.19003	0.695543	0.677755	0.194376
Enhanced	-44	0.236011	0.067222	1.21932	-0.903285	-1.453	-0.295365	-0.856865	-0.0283531	-0.621096	-0.403885	-1.94192	-1.27006	0.560265	-0.139512	0.612277	-0.259934	0.612684	-1.17705	0.466979	-0.514624	0.325348	-0.477972	0.156044	0.359538	-0.339803	-0.695281	-0.0893592	-0.276951	-1.20956	0.0831922	0.517772	0.426195	-0.481129	-0.600364	-0.592769	-0.474829	0.301631	0.514045	0.58749	-0.35716
Enhanced	-40	0.286409	0.120279	1.31042	-0.965104	-1.15216	-0.579681	-1.08375	0.107857	-0.527009	-0.255108	-2.33278	-1.34798	0.467593	-0.223327	0.750085	-0.274933	0.546498	-0.992277	0.257915	-0.605888	0.105026	-0.422246	0.244209	0.630057	-0.394473	-0.574488	-0.0761234	-0.126401	-1.33354	-0.0373559	0.48305	0.203981	-0.469208	-0.450267	-0.521375	-0.464096	0.3808	0.355573	0.362159	-0.752455
Enhanced	-36	0.322075	0.0723487	1.32444	-0.798337	-0.740018	-0.670248	-1.30373	0.376274	-0.379158	-0.15458	-2.4624	-1.35536	0.274144	-0.243967	0.564922	-0.0251287	0.481569	-0.734755	0.00519771	-0.607134	-0.111442	-0.489626	0.31889	0.623622	-0.375102	-0.532945	-0.132007	0.000654966	-1.21789	-0.163095	0.429926	-0.0107408	-0.39818	-0.30273	-0.347808	-0.473573	0.366959	0.250906	0.132281	-0.975991
Enhanced	-32	0.392023	0.0438294	1.3337	-0.386198	-0.307075	-0.624229	-1.508	0.755757	-0.328589	-0.196675	-2.63417	-1.27086	0.123102	-0.214382	0.323617	0.330222	0.444621	-0.382833	-0.212747	-0.540905	-0.306598	-0.594417	0.336085	0.544406	-0.317927	-0.432827	-0.163703	0.0797045	-0.913415	-0.310457	0.451085	0.0180521	-0.310548	-0.130654	-0.0956208	-0.510438	0.275552	0.193602	0.0147304	-1.09417
Enhanced	-28	0.486023	0.178705	1.32446	-0.103929	0.0507738	-0.567986	-1.60091	1.13315	-0.385589	-0.363827	-2.92119	-1.09235	0.066254	-0.158696	0.174283	0.559129	0.365815	-0.0192168	-0.362986	-0.484172	-0.45008	-0.627186	0.319325	0.526937	-0.317283	-0.148083	-0.148898	0.247606	-0.811504	-0.3945	0.54642	0.193811	-0.225103	0.00583545	0.177157	-0.535753	0.197344	0.139953	-0.0607702	-1.18764
Enhanced	-24	0.54192	0.401462	1.22889	-0.13238	0.250169	-0.529262	-1.54723	1.39198	-0.414416	-0.449247	-3.15793	-0.860568	0.0230616	-0.102233	-0.00624207	0.57092	0.248471	0.417576	-0.468852	-0.416093	-0.4838	-0.582288	0.286013	0.451908	-0.424962	0.200788	-0.241119	0.500092	-0.853201	-0.3952	0.604826	0.277864	-0.0994708	0.0630143	0.457743	-0.525344	0.138725	0.0328803	-0.154583	-1.31713
Enhanced	-20	0.476824	0.54845	0.960446	-0.281273	0.370239	-0.494135	-1.4091	1.54944	-0.400473	-0.380683	-3.23583	-0.696545	0.00827945	-0.0625427	-0.277098	0.437058	0.164616	0.848672	-0.540616	-0.304854	-0.371445	-0.544412	0.236786	0.398346	-0.56465	0.501677	-0.427576	0.621016	-0.767288	-0.388399	0.566293	0.232281	0.078976	0.0903078	0.706532	-0.463504	0.0399492	-0.160147	-0.111929	-1.50204
Enhanced	-16	0.308732	0.574891	0.571691	-0.388973	0.562951	-0.459033	-1.20351	1.62288	-0.478957	-0.312117	-3.13092	-0.677494	0.0655971	-0.0470275	-0.617288	0.333685	0.12479	1.00622	-0.52482	-0.165194	-0.154598	-0.565281	0.207503	0.536628	-0.713389	0.76092	-0.460469	0.523612	-0.694863	-0.419613	0.526252	0.186938	0.270878	0.135715	0.86348	-0.326449	-0.047293	-0.420215	0.125558	-1.72845
Enhanced	-12	0.126344	0.486961	0.223078	-0.451567	0.783715	-0.463493	-0.937927	1.5398	-0.710762	-0.307092	-2.81558	-0.745923	0.0975008	-0.0540976	-0.886809	0.298416	0.1216	0.875961	-0.411445	-0.00378855	0.0604716	-0.599273	0.248251	0.633388	-0.908939	0.939236	-0.29181	0.388318	-0.621966	-0.528262	0.588317	0.21526	0.490814	0.213833	0.921434	-0.155286	-0.0509471	-0.686942	0.301016	-1.93613
Enhanced	-8	-0.0419196	0.303014	-0.0469811	-0.501342	0.884386	-0.528513	-0.656901	1.30482	-1.0068	-0.296697	-2.20534	-0.79171	0.0601054	-0.0810968	-0.8114	0.208686	0.187125	0.632939	-0.284371	0.158123	0.1741	-0.573847	0.329298	0.404167	-1.04387	0.977083	-0.159805	0.325428	-0.243033	-0.691931	0.707094	0.301129	0.782084	0.333985	0.896164	-0.0556635	-0.0283303	-0.898081	0.213159	-2.02538
Enhanced	-4	-0.185766	0.12274	-0.286122	-0.589155	0.859086	-0.535206	-0.380314	1.03354	-1.2566	-0.299274	-1.31661	-0.748668	0.0750914	-0.130192	-0.469137	0.124387	0.297759	0.332395	-0.165174	0.287157	0.162569	-0.460731	0.373425	0.0834862	-0.945085	0.888536	-0.143415	0.237854	0.255999	-0.755161	0.772852	0.421526	1.08793	0.447442	0.780959	-0.0742372	-0.0159105	-1.03157	-0.0293567	-1.95566
Enhanced	0	-0.340894	0.0130929	-0.51161	-0.741291	0.788697	-0.382338	-0.162403	0.818466	-1.43646	-0.350407	-0.359634	-0.617673	0.199571	-0.206872	-0.283587	0.234939	0.334734	0.0642283	0.0230405	0.368617	0.0816724	-0.262908	0.384769	0.0124391	-0.573119	0.721919	-0.0928302	0.110039	0.44376	-0.671876	0.763348	0.528117	1.32879	0.483722	0.548409	-0.143359	0.0378865	-1.11856	-0.240394	-1.79262
Enhanced	4	-0.653082	-0.0795136	-0.729933	-0.872475	0.680209	-0.173844	-0.117236	0.688362	-1.58888	-0.372321	0.540352	-0.450964	0.375919	-0.311053	-0.304894	0.436709	0.227721	-0.0620753	0.29341	0.370536	-0.000468247	-0.00215518	0.412446	0.14024	-0.0308419	0.526262	0.0218129	0.00545346	0.377562	-0.579425	0.742957	0.528585	1.53396	0.479913	0.193336	-0.171426	0.127886	-1.2232	-0.323526	-1.58444
Enhanced	8	-1.13819	-0.163509	-0.903347	-0.870179	0.508321	-0.00466969	-0.26481	0.603281	-1.73797	-0.328134	1.42994	-0.297423	0.521076	-0.428807	-0.255658	0.477714	0.0816666	-0.180723	0.546426	0.307183	-0.0543377	0.269853	0.452461	0.302796	0.491041	0.353902	0.117592	-0.115231	0.275514	-0.525453	0.770463	0.390908	1.72127	0.515147	-0.192922	-0.132589	0.218875	-1.40158	-0.248094	-1.29471
Enhanced	12	-1.56368	-0.159199	-0.975613	-0.7738	0.339644	0.203398	-0.490738	0.485347	-1.8737	-0.308975	2.24105	-0.171545	0.513339	-0.534764	-0.149904	0.404153	0.0452288	-0.441845	0.656238	0.318603	-0.0742489	0.494605	0.484952	0.480314	0.825414	0.228692	0.175136	-0.204513	0.0876328	-0.467007	0.836267	0.203392	1.78252	0.566118	-0.471536	-0.0421153	0.33056	-1.66483	-0.112659	-0.941721
Enhanced	16	-1.75799	-0.061756	-0.93867	-0.668053	0.241159	0.481435	-0.719324	0.357783	-2.03106	-0.379877	2.78186	-0.100024	0.367418	-0.604586	-0.146088	0.34829	0.111784	-0.726515	0.565583	0.483221	-0.0655276	0.667413	0.498494	0.669693	0.961045	0.124612	0.176602	-0.168767	-0.218974	-0.458508	0.887583	0.0644746	1.63639	0.555361	-0.610715	0.0899761	0.468552	-1.96371	-0.08837	-0.634948
Enhanced	20	-1.75246	0.058911	-0.816666	-0.4682	0.099231	0.683497	-1.01043	0.357791	-2.27728	-0.512554	3.02922	-0.133869	0.262523	-0.629204	-0.136726	0.216033	0.23688	-0.885614	0.351169	0.646638	-0.0532037	0.828821	0.487947	0.829492	1.00169	0.0344883	0.128926	-0.210092	-0.445155	-0.554994	0.921808	-0.039155	1.33449	0.46744	-0.689885	0.236086	0.6001	-2.20114	-0.16159	-0.396224
Enhanced	24	-1.60239	0.150706	-0.670444	-0.157818	-0.235338	0.694308	-1.40271	0.527884	-2.57111	-0.65532	3.17505	-0.271882	0.195427	-0.621385	0.0312145	0.00202654	0.48627	-0.911582	0.159782	0.64403	-0.0532763	0.956811	0.49953	0.925602	1.04914	0.0302202	0.168332	-0.505436	-0.368845	-0.683675	0.990002	-0.206182	0.944433	0.369313	-0.762852	0.324303	0.708454	-2.27185	-0.166269	-0.137093
Enhanced	28	-1.29017	0.184356	-0.510362	0.0175507	-0.673841	0.595772	-1.76019	0.72296	-2.79234	-0.741785	3.33734	-0.450743	0.0489203	-0.60912	0.270363	-0.0878445	0.812385	-0.822006	0.0708747	0.542863	-0.0630525	0.950534	0.568658	0.881063	1.14018	0.19242	0.402572	-0.791273	-0.0745769	-0.741039	1.07895	-0.505689	0.518916	0.321601	-0.81689	0.30598	0.803243	-2.11384	-0.0918261	0.136714
Enhanced	32	-0.769468	0.192059	-0.279519	-0.0883066	-1.01418	0.531683	-1.92451	0.783779	-2.93554	-0.710032	3.41843	-0.635565	-0.115853	-0.622612	0.401637	0.0301845	0.992896	-0.690509	0.0798745	0.49697	-0.115661	0.772395	0.634758	0.588946	1.2373	0.520503	0.692551	-0.834128	0.063571	-0.695651	1.09376	-0.896806	0.161894	0.294067	-0.840395	0.23933	0.889044	-1.7454	-0.0554633	0.272938
Enhanced	36	-0.0868788	0.255536	-0.070714	-0.363718	-1.22346	0.529134	-1.91324	0.735756	-3.08716	-0.570885	3.32407	-0.802197	-0.258696	-0.681654	0.370637	0.294632	0.999133	-0.676999	0.156588	0.529863	-0.272345	0.479963	0.630665	0.142112	1.30433	0.94911	0.791333	-0.791742	-0.117356	-0.577008	0.996459	-1.22325	-0.0696674	0.244884	-0.84189	0.207291	0.932143	-1.2613	-0.0311152	0.175221
Enhanced	40	0.553301	0.373723	-0.0121213	-0.654463	-1.39673	0.533809	-1.83194	0.783195	-3.25473	-0.355321	3.08223	-0.865421	-0.452963	-0.788856	0.293068	0.609376	0.996054	-0.847335	0.266555	0.562019	-0.527855	0.120499	0.574823	-0.130192	1.34499	1.36595	0.69261	-0.807021	-0.363666	-0.43821	0.863537	-1.3218	-0.245195	0.192716	-0.790312	0.196693	0.914046	-0.783838	0.121339	-0.0501911
Enhanced	44	0.974192	0.468624	-0.000435613	-0.813429	-1.55035	0.492108	-1.71908	1.05337	-3.3532	-0.0472355	2.81234	-0.774962	-0.67228	-0.92739	0.323758	0.799243	0.948214	-1.10008	0.384574	0.529365	-0.805408	-0.253537	0.526076	-0.0701753	1.34347	1.64257	0.550113	-0.815153	-0.42461	-0.322457	0.785488	-1.20423	-0.404276	0.123044	-0.618541	0.164099	0.897351	-0.398383	0.434519	-0.232533
Enhanced	48	1.14971	0.520605	0.0208979	-0.805857	-1.59704	0.357522	-1.57796	1.39998	-3.28225	0.327766	2.72817	-0.591949	-0.841184	-1.06309	0.454227	0.75076	0.729513	-1.26039	0.491184	0.445529	-1.05325	-0.536271	0.50297	0.113155	1.29463	1.76487	0.344431	-0.766052	-0.34166	-0.251722	0.784572	-1.07365	-0.477162	-0.0117592	-0.319604	0.110881	0.921131	-0.11658	0.768913	-0.356941
Enhanced	52	1.13557	0.555402	-0.0905818	-0.773166	-1.49017	0.151408	-1.45505	1.62923	-3.03672	0.650933	2.81031	-0.360083	-0.902233	-1.14846	0.58355	0.536421	0.464674	-1.13216	0.555577	0.378349	-1.2772	-0.688099	0.455078	0.182113	1.25991	1.82522	0.0727131	-0.619552	-0.297002	-0.250965	0.832565	-1.08944	-0.426226	-0.156222	0.0304243	0.0351141	0.9328	0.105689	0.932332	-0.527133
Enhanced	56	1.07855	0.535727	-0.271758	-0.722702	-1.30153	-0.0337444	-1.42143	1.76548	-2.8041	0.77876	2.6633	-0.0602338	-0.791445	-1.13518	0.739014	0.328989	0.302401	-0.628995	0.563195	0.351419	-1.50139	-0.794251	0.33935	0.155487	1.25052	1.84649	-0.065442	-0.310929	-0.376129	-0.307854	0.887077	-1.18785	-0.295955	-0.182258	0.355368	-0.0537799	0.910828	0.312835	0.897352	-0.752796
Enhanced	60	1.09866	0.393232	-0.304121	-0.509344	-1.11719	-0.186378	-1.50525	1.88859	-2.76205	0.651355	2.17453	0.28791	-0.563425	-0.993979	1.03999	0.26732	0.126678	0.076662	0.550993	0.343191	-1.74085	-0.916538	0.200169	0.190519	1.16489	1.7936	-0.0550036	0.0285061	-0.548048	-0.322874	0.909868	-1.15591	-0.125032	-0.0472313	0.623144	-0.105322	0.875451	0.502736	0.824882	-0.933844
Enhanced	64	1.08545	0.148108	-0.268678	-0.236131	-0.943542	-0.373143	-1.65115	1.9263	-2.8065	0.397782	1.68485	0.632118	-0.330716	-0.735865	1.55179	0.28485	-0.201262	0.72205	0.595351	0.358729	-1.97955	-1.0042	0.106729	0.25202	0.951361	1.67023	-0.0787657	0.148426	-0.825498	-0.261062	0.894498	-0.858533	0.034985	0.188572	0.817947	-0.0977704	0.788549	0.628993	0.746326	-1.04934
Enhanced	68	0.927993	-0.09408	-0.362626	-0.188343	-0.802539	-0.543098	-1.73828	1.77155	-2.77371	0.204205	1.3091	0.948457	-0.0935342	-0.420326	2.15672	0.222382	-0.609961	1.26668	0.727787	0.357026	-2.16135	-0.996239	0.0689338	0.0977522	0.70992	1.48307	-0.102714	0.0961159	-1.22148	-0.24512	0.869873	-0.469526	0.0807334	0.458387	0.914004	-0.0506344	0.627314	0.64933	0.477577	-1.20085
Enhanced	72	0.72248	-0.257111	-0.533525	-0.399943	-0.754035	-0.556	-1.67131	1.46238	-2.73241	0.073922	0.889312	1.21389	0.140746	-0.138181	2.49731	0.144893	-0.964599	1.86376	0.87068	0.279808	-2.23754	-0.934485	0.0545487	-0.242111	0.584324	1.30008	-0.0168566	0.0998863	-1.59656	-0.335606	0.84884	-0.370708	-0.0162009	0.715	0.899997	0.0256511	0.449371	0.577279	-0.0123571	-1.44715
Enhanced	76	0.4961	-0.35997	-0.640532	-0.659186	-0.73209	-0.390898	-1.46058	1.13789	-2.72478	-0.0544422	0.374088	1.41551	0.308819	0.0262196	2.31538	0.172007	-1.19127	2.55896	0.951105	0.255728	-2.22196	-0.91892	0.0490047	-0.365466	0.629859	1.27245	0.0760222	0.103632	-1.7536	-0.415973	0.794634	-0.619263	-0.153575	0.917044	0.81353	0.112571	0.274468	0.490094	-0.488405	-1.73953
Enhanced	80	0.121423	-0.464801	-0.578904	-0.829873	-0.607122	-0.169185	-1.20383	0.856962	-2.61663	-0.129532	-0.287327	1.56318	0.444756	0.0360333	1.82093	0.222941	-1.21334	3.18769	1.00285	0.418964	-2.15789	-0.966283	0.09625	-0.116148	0.783548	1.35951	0.0682769	-0.0469156	-1.58919	-0.384561	0.6635	-0.795184	-0.257366	1.063	0.681962	0.17951	0.0705033	0.48222	-0.7334	-2.03366
Enhanced	84	-0.42764	-0.565646	-0.300044	-0.917609	-0.399875	-0.0460848	-1.00956	0.610834	-2.42538	-0.12582	-1.15052	1.62912	0.616578	-0.0771563	1.43994	0.23836	-0.98593	3.58297	1.04464	0.60454	-2.04475	-0.992271	0.232996	0.173948	0.94527	1.29442	0.0240147	-0.231601	-1.19886	-0.275304	0.46398	-0.652693	-0.318332	1.16786	0.471725	0.225986	-0.135398	0.598429	-0.713275	-2.33284
Enhanced	88	-1.04541	-0.596607	0.00904434	-0.939732	-0.177753	-0.0634026	-0.90896	0.465446	-2.25314	-0.0874384	-2.08414	1.58	0.781231	-0.227748	1.29276	0.238301	-0.610596	3.73543	1.03673	0.63875	-1.83635	-0.937544	0.392854	0.242471	1.07749	1.00494	-0.000554591	-0.337785	-0.841314	-0.162056	0.257589	-0.469792	-0.285317	1.21199	0.204005	0.268084	-0.296729	0.79644	-0.575657	-2.62297
Enhanced	92	-1.62103	-0.555903	0.127813	-0.948432	0.0722822	-0.0428084	-0.840209	0.469763	-1.98696	-0.0233188	-2.89848	1.47858	0.868966	-0.32007	1.17402	0.159062	-0.214368	3.71979	1.01018	0.623895	-1.49678	-0.837233	0.49848	0.263838	1.18181	0.712758	-0.0630536	-0.510576	-0.648345	-0.0557567	0.101059	-0.482669	-0.151987	1.20381	-0.00236854	0.295648	-0.420804	0.966828	-0.508352	-2.87352
Enhanced	96	-2.08	-0.485339	0.142374	-1.02171	0.330693	0.168325	-0.763304	0.536944	-1.60491	0.0506964	-3.52291	1.41934	0.891468	-0.297323	0.991708	0.00679338	0.208546	3.59403	1.02052	0.653835	-1.03168	-0.76424	0.571297	0.469966	1.23329	0.587632	-0.164503	-0.848783	-0.614834	0.0504859	0.00422172	-0.536352	-0.0087531	1.19393	-0.128859	0.274248	-0.503837	0.997817	-0.51094	-3.06732
Enhanced	100	-2.37419	-0.374368	0.189134	-1.06558	0.548418	0.42432	-0.714543	0.585884	-1.35792	0.0880884	-4.00648	1.40441	0.896435	-0.167847	0.857677	-0.0969088	0.629746	3.39669	1.02931	0.675098	-0.495326	-0.747068	0.638014	0.761784	1.23159	0.606256	-0.222544	-1.21977	-0.723767	0.108776	-0.0445287	-0.484885	0.144007	1.17518	-0.296987	0.181285	-0.526351	0.843275	-0.450541	-3.14378
Enhanced	104	-2.46016	-0.236779	0.169069	-0.976142	0.681984	0.529602	-0.697497	0.6199	-1.3499	0.0682424	-4.3912	1.38351	0.909751	0.00638712	0.755156	-0.166419	0.896873	3.17122	1.00923	0.715473	0.0106161	-0.744823	0.684001	0.92656	1.23349	0.62851	-0.277238	-1.44803	-0.724761	0.0837864	-0.0560173	-0.418737	0.366194	1.09878	-0.540276	0.0521391	-0.506342	0.55283	-0.293899	-2.99781
Enhanced	108	-2.36074	-0.152544	-0.0594753	-0.96019	0.622147	0.506675	-0.647263	0.607874	-1.43932	-0.00323221	-4.5623	1.3543	0.949661	0.149489	0.603362	-0.292565	0.981911	2.94822	1.01137	0.862251	0.379745	-0.702375	0.740716	0.94432	1.25216	0.515054	-0.40346	-1.46854	-0.402582	-0.00566645	-0.0562923	-0.430634	0.565582	0.947176	-0.783153	-0.0291686	-0.446627	0.247298	-0.126769	-2.60278
Enhanced	112	-2.18996	-0.146758	-0.494626	-1.13286	0.362625	0.45274	-0.542704	0.507469	-1.49076	-0.0813613	-4.37753	1.3437	1.03174	0.214137	0.512921	-0.388354	0.997375	2.68416	1.02408	1.06395	0.569617	-0.619473	0.850156	0.899846	1.2164	0.33322	-0.498221	-1.3363	-0.133693	-0.167519	-0.0616513	-0.503256	0.62189	0.735546	-1.00715	-0.0259696	-0.320943	0.0571543	-0.0283062	-2.03246
Enhanced	116	-2.00772	-0.173229	-0.993348	-1.20343	0.111353	0.431266	-0.44317	0.359024	-1.44428	-0.113988	-3.86535	1.32096	1.13534	0.199856	0.555596	-0.324758	0.976951	2.28452	0.949573	1.19102	0.619663	-0.537411	0.967947	0.786645	1.08387	0.270017	-0.484255	-1.12027	-0.309295	-0.398908	-0.0390505	-0.568632	0.585587	0.55331	-1.17999	0.0110675	-0.150972	0.0592258	0.035566	-1.33127
Enhanced	120	-1.7642	-0.16881	-1.35747	-1.05159	-0.0442379	0.463576	-0.413181	0.157392	-1.35678	-0.120685	-3.14127	1.20114	1.2088	0.143115	0.586616	-0.20558	0.950358	1.69416	0.763343	1.20093	0.603817	-0.472608	1.0174	0.522609	0.885223	0.30899	-0.4731	-0.768342	-0.573938	-0.580846	0.0412981	-0.552112	0.542322	0.533786	-1.16892	0.0219899	0.00979502	0.245261	0.17725	-0.489438
Enhanced	124	-1.4332	-0.0780881	-1.50722	-0.876638	-0.252969	0.452478	-0.487038	-0.140836	-1.32729	-0.109432	-2.33089	0.963492	1.20871	0.0904316	0.521722	-0.20443	0.988974	0.883278	0.539959	1.15143	0.571374	-0.419805	0.98833	0.191832	0.655494	0.335974	-0.49551	-0.256064	-0.500552	-0.588443	0.137946	-0.465154	0.488299	0.676022	-0.951604	-0.0143069	0.15079	0.532261	0.425154	0.419428
Enhanced	128	-1.04901	0.0370496	-1.49315	-0.676194	-0.533902	0.304525	-0.655435	-0.389692	-1.31972	0.0024448	-1.54653	0.709367	1.13574	0.0760702	0.478809	-0.31506	0.996915	-0.117913	0.324955	1.13278	0.533948	-0.388982	0.923481	0.0525071	0.462354	0.377743	-0.412398	0.198585	-0.366513	-0.455711	0.177043	-0.411167	0.435881	0.832496	-0.704176	-0.0910693	0.303715	0.80264	0.729418	1.18234
Enhanced	132	-0.628059	0.0318871	-1.31799	-0.377862	-0.698847	0.130515	-0.818051	-0.415982	-1.30246	0.230019	-0.76685	0.546417	1.06089	0.115085	0.584808	-0.529177	0.883348	-1.08147	0.106654	1.17356	0.495615	-0.367048	0.848376	0.118759	0.437758	0.443116	-0.250664	0.395165	-0.468797	-0.289212	0.141475	-0.442923	0.456476	0.904043	-0.539363	-0.170311	0.476117	0.952018	1.04323	1.61556
Enhanced	136	-0.152857	-0.0874732	-0.969958	-0.181233	-0.637633	0.0945454	-0.864844	-0.277384	-1.37007	0.436459	0.0528999	0.478253	1.05169	0.208299	0.82664	-0.866723	0.857237	-1.71311	-0.0963592	1.22386	0.471437	-0.30172	0.752136	0.180128	0.586613	0.513099	-0.222146	0.466981	-0.539596	-0.127849	0.0851258	-0.53726	0.577274	0.892997	-0.396085	-0.20699	0.601224	0.92569	1.23301	1.75217
Enhanced	140	0.370742	-0.185065	-0.584085	-0.22281	-0.371899	0.198334	-0.878686	-0.0766045	-1.54246	0.529445	0.800844	0.480457	1.06866	0.348996	1.12286	-1.11068	1.03405	-1.9227	-0.213811	1.26122	0.461335	-0.159894	0.620179	0.246444	0.719661	0.714677	-0.281553	0.595106	-0.507854	-0.0181207	0.0501887	-0.655975	0.759211	0.784913	-0.231498	-0.189041	0.599789	0.737634	1.15271	1.77489
Enhanced	144	0.86731	-0.206751	-0.318486	-0.380072	0.0387604	0.381751	-1.04443	0.11927	-1.7494	0.563345	1.40049	0.571811	1.04515	0.522516	1.42515	-1.05174	1.16339	-1.77511	-0.20136	1.29626	0.438824	0.0684636	0.464714	0.33621	0.754485	1.06713	-0.199171	0.628944	-0.714573	-0.0615042	0.0105546	-0.715964	0.968657	0.566695	-0.0662872	-0.133432	0.490581	0.464429	0.869899	1.78694
Enhanced	148	1.23722	-0.202529	-0.17469	-0.567657	0.43079	0.595775	-1.31498	0.206727	-1.96306	0.58348	1.90934	0.740929	0.983382	0.703017	1.58977	-0.813252	1.15576	-1.29718	-0.0920418	1.29491	0.382726	0.376447	0.332453	0.258619	0.82383	1.37247	-0.0649784	0.287721	-1.06654	-0.257047	-0.0606365	-0.620964	1.16722	0.352087	0.120466	-0.0679219	0.366263	0.218002	0.578104	1.75368
Enhanced	152	1.45694	-0.226135	-0.0973765	-0.784327	0.589735	0.744232	-1.48256	0.24087	-2.13779	0.590008	2.27012	0.943597	0.892179	0.854971	1.34279	-0.554168	1.20296	-0.517854	0.0435037	1.25168	0.293803	0.710041	0.26862	0.128931	1.00134	1.63726	-0.0616005	-0.392511	-1.09235	-0.465855	-0.122551	-0.406471	1.27431	0.302297	0.322225	-0.00249398	0.269593	0.101753	0.402794	1.65001
Enhanced	156	1.58044	-0.25708	-0.108113	-0.946764	0.514627	0.837523	-1.52869	0.407258	-2.23356	0.65229	2.36506	1.16772	0.78544	0.945192	0.702611	-0.306318	1.29186	0.446508	0.159329	1.2416	0.178999	1.00226	0.262598	0.253157	1.2051	2.02149	-0.0564728	-1.04104	-0.711817	-0.569909	-0.121803	-0.256038	1.23331	0.418205	0.452573	0.0885002	0.165698	0.164691	0.346401	1.488
Enhanced	160	1.64285	-0.242836	-0.260708	-0.940841	0.386801	1.03644	-1.56432	0.698613	-2.28221	0.813854	2.30651	1.37857	0.705991	0.95883	0.113862	-0.169263	1.28956	1.47607	0.260615	1.30952	0.051535	1.18489	0.26989	0.447426	1.35392	2.4391	0.0152977	-1.39584	-0.392363	-0.547861	-0.0552664	-0.290581	1.05496	0.547617	0.499767	0.211082	0.0315607	0.374396	0.283595	1.20166
Enhanced	164	1.61613	-0.237918	-0.516151	-0.758825	0.271398	1.36549	-1.56725	0.927336	-2.28718	0.978722	2.26451	1.5089	0.653306	0.908436	-0.147022	-0.232751	1.24778	2.50211	0.397395	1.40518	-0.0591406	1.16578	0.273881	0.402689	1.4233	2.77838	0.0276403	-1.56817	-0.692808	-0.456245	0.0572593	-0.376421	0.773213	0.596104	0.547331	0.310212	-0.106573	0.626371	0.175793	0.725983
Enhanced	168	1.4488	-0.341324	-0.698073	-0.558002	0.160382	1.72919	-1.47128	0.940837	-2.25836	1.08508	2.22196	1.54728	0.610853	0.827832	-0.231377	-0.396761	1.2244	3.44032	0.59383	1.44343	-0.130763	0.92651	0.281891	0.227475	1.41081	3.07497	0.0896028	-1.74323	-1.49734	-0.38299	0.200195	-0.298181	0.439841	0.623832	0.604232	0.323682	-0.233068	0.794579	0.187089	0.121656
Enhanced	172	1.13082	-0.51415	-0.689176	-0.485752	0.116573	2.16712	-1.33041	0.719689	-2.24781	1.18393	2.22778	1.53306	0.618143	0.756705	-0.259708	-0.452715	1.18081	4.21522	0.764734	1.40012	-0.174047	0.578981	0.308839	0.0325161	1.33636	3.22144	0.293662	-1.84272	-2.02534	-0.34824	0.35008	-0.118475	0.142697	0.712598	0.60592	0.256962	-0.348312	0.800677	0.323792	-0.55691
Enhanced	176	0.721793	-0.644309	-0.6296	-0.440053	0.080067	2.72834	-1.22012	0.432514	-2.23401	1.26242	2.38859	1.5282	0.71513	0.724098	-0.187664	-0.32817	1.07382	4.81965	0.791766	1.32143	-0.213429	0.2179	0.381537	-0.248944	1.27131	3.14222	0.378311	-1.66837	-1.93142	-0.303954	0.480165	-0.0942515	-0.0245403	0.858059	0.529308	0.188545	-0.417072	0.660682	0.329289	-1.32941
Enhanced	180	0.321389	-0.701685	-0.705526	-0.343581	-0.112258	3.30456	-1.13647	0.299599	-2.24713	1.25906	2.51699	1.57882	0.893096	0.739715	-0.12437	-0.154924	0.875099	5.25751	0.670822	1.23631	-0.254236	-0.159725	0.49554	-0.522262	1.30261	3.04563	0.227226	-1.18046	-1.54013	-0.237892	0.571748	-0.244089	-0.018325	1.03543	0.381892	0.173025	-0.403828	0.47598	0.136518	-2.13626
Enhanced	184	0.0074278	-0.701533	-0.871925	-0.417691	-0.414273	3.7738	-1.0475	0.315998	-2.3794	1.23462	2.52137	1.64373	1.08443	0.79577	-0.245485	-0.000952151	0.69377	5.51896	0.483945	1.16429	-0.290303	-0.553166	0.601261	-0.629761	1.41225	3.02259	0.0385681	-0.525965	-1.06555	-0.174469	0.615012	-0.324904	0.132526	1.23327	0.177124	0.163532	-0.347452	0.37252	0.00153443	-2.85869
Enhanced	188	-0.222324	-0.63616	-1.00207	-0.741195	-0.65413	4.07522	-0.944763	0.31206	-2.47859	1.27132	2.76354	1.66599	1.19629	0.874663	-0.460129	0.167994	0.767102	5.63417	0.291054	1.15036	-0.323037	-0.914826	0.689266	-0.59701	1.49591	2.93871	-0.123845	0.0401038	-0.568996	-0.129776	0.625399	-0.207333	0.377778	1.4099	-0.0640644	0.0948548	-0.32998	0.428482	0.0844168	-3.4858
Enhanced	192	-0.451931	-0.524929	-1.09561	-1.05167	-0.806331	4.15158	-0.854345	0.254357	-2.34543	1.27684	3.30874	1.65279	1.23636	0.959051	-0.570264	0.215829	1.13565	5.63682	0.14057	1.17526	-0.352832	-1.201	0.800911	-0.546808	1.53659	2.79893	-0.272025	0.296591	-0.225631	-0.122787	0.642618	-0.0238822	0.690124	1.53186	-0.341454	-0.0253306	-0.373967	0.634743	0.201811	-4.05213
Enhanced	196	-0.711457	-0.414461	-1.1819	-1.21284	-0.969266	3.99047	-0.801967	0.231492	-2.13595	1.1012	3.718	1.57596	1.26633	1.03875	-0.6244	0.0394942	1.52013	5.48266	0.0768396	1.16005	-0.369445	-1.38226	0.919912	-0.552987	1.60109	2.65762	-0.292295	0.27346	-0.117661	-0.146998	0.684014	0.0333659	1.02648	1.59859	-0.615789	-0.145727	-0.422855	0.906216	0.125469	-4.40396
Enhanced	200	-0.879404	-0.297784	-1.20974	-1.28084	-1.20699	3.72233	-0.741851	0.241807	-2.10249	0.786844	3.93269	1.40249	1.22437	1.11169	-0.756549	-0.11106	1.65496	5.09515	0.0791075	1.10805	-0.363876	-1.43096	0.987269	-0.585935	1.69766	2.47205	-0.188574	0.209646	-0.303095	-0.158934	0.727077	-0.0519413	1.33613	1.5834	-0.77711	-0.216094	-0.418115	1.1316	-0.0371382	-4.25894
Enhanced	204	-0.884499	-0.163173	-1.09558	-1.22741	-1.4188	3.61042	-0.62747	0.190274	-2.26064	0.531315	4.21326	1.21601	1.05334	1.18078	-0.86305	-0.0270858	1.60476	4.52591	0.0910739	1.10761	-0.341013	-1.33337	1.01354	-0.590054	1.7908	2.29759	-0.0835815	0.237859	-0.876478	-0.1551	0.752425	-0.142998	1.60536	1.46872	-0.803659	-0.221975	-0.338056	1.23167	-0.0234875	-3.62584
Enhanced	208	-0.86929	-0.0793662	-0.813896	-1.06561	-1.46523	3.79634	-0.532722	0.0173817	-2.45693	0.45509	4.4075	1.09069	0.878406	1.24778	-0.823247	0.11443	1.54773	3.95535	0.0969385	1.18617	-0.317891	-1.09509	1.03438	-0.583703	1.88669	2.21507	-0.00721395	0.297689	-1.51932	-0.168074	0.773142	-0.177808	1.79437	1.35332	-0.813042	-0.195314	-0.18777	1.19692	0.11118	-2.86954
Enhanced	212	-0.896977	-0.0985319	-0.459166	-0.942326	-1.42049	4.06339	-0.533283	-0.167225	-2.48213	0.550618	4.24348	1.00221	0.81779	1.30936	-0.719772	0.154709	1.42555	3.42768	0.0954996	1.25957	-0.303269	-0.753444	1.02582	-0.525246	2.01693	2.1656	0.0300702	0.328933	-1.68823	-0.176623	0.814072	-0.228352	1.84921	1.3809	-0.863617	-0.160948	-0.0135672	1.08681	0.107565	-2.19548
Enhanced	216	-0.767233	-0.169298	-0.156357	-0.905972	-1.34776	4.11076	-0.595771	-0.137182	-2.27093	0.783458	3.81158	0.956995	0.830905	1.35686	-0.50819	0.203252	1.18145	2.80007	0.0732632	1.28133	-0.273785	-0.376107	0.959165	-0.263514	2.17783	2.06416	0.0283457	0.353451	-1.42976	-0.158186	0.870118	-0.301479	1.8356	1.53826	-0.862837	-0.137647	0.124903	0.991998	-0.0161472	-1.45959
Enhanced	220	-0.36039	-0.213758	0.0803795	-0.905434	-1.07296	3.9877	-0.710728	0.0973248	-2.01046	1.1196	3.29941	0.959962	0.853616	1.38275	-0.0218159	0.283022	1.02148	2.05345	0.035382	1.35474	-0.195328	-0.0203159	0.85749	0.106567	2.32801	1.87573	0.0351653	0.393513	-1.20918	-0.16309	0.892887	-0.304575	1.86252	1.66562	-0.709162	-0.162475	0.223562	0.981404	-0.099381	-0.577325
Enhanced	224	0.222393	-0.192496	0.251848	-0.946661	-0.598954	3.91661	-0.881322	0.257547	-1.84066	1.50364	2.72702	0.922538	0.866192	1.39018	0.558652	0.25046	1.05528	1.3066	-0.0107013	1.54429	-0.078071	0.293791	0.773668	0.230764	2.44296	1.6779	0.00978432	0.410698	-1.16348	-0.185323	0.849222	-0.286029	1.9058	1.69037	-0.411031	-0.198841	0.316917	1.06522	-0.22044	0.301808
Enhanced	228	0.935082	-0.126446	0.284741	-0.987041	-0.246113	3.87226	-0.971425	0.252957	-1.70711	1.84898	2.00193	0.812446	0.844215	1.40044	0.913883	0.119319	1.14284	0.565412	-0.0721159	1.71339	0.0166868	0.585243	0.750745	0.109654	2.51292	1.66276	-0.0786044	0.347618	-1.1648	-0.160097	0.777285	-0.431029	1.90502	1.69126	-0.063194	-0.131066	0.402471	1.19676	-0.463188	1.0222
Enhanced	232	1.78004	-0.0821071	0.202631	-0.930922	-0.157767	3.73047	-0.868617	0.224327	-1.60662	2.06075	1.15718	0.713395	0.782941	1.44741	1.06117	0.0201269	1.23499	-0.087719	-0.132049	1.72812	0.0274465	0.90058	0.797284	0.0764632	2.51796	1.8649	-0.128001	0.244559	-1.08451	-0.158195	0.727383	-0.740399	1.91284	1.75352	0.250285	0.0707612	0.43041	1.30796	-0.679421	1.5526
Enhanced	236	2.64807	-0.0804257	0.101761	-0.830842	-0.193259	3.58806	-0.656631	0.190899	-1.63304	2.1062	0.513496	0.652569	0.723526	1.55984	1.13632	-0.0668095	1.37635	-0.313346	-0.157035	1.61549	-0.0596726	1.25735	0.917394	0.0976232	2.50469	2.10705	-0.114266	0.231851	-0.772818	-0.252788	0.689002	-1.00351	1.97776	1.88948	0.520086	0.332159	0.366873	1.35569	-0.731134	1.94179
Enhanced	240	3.44169	-0.107622	-0.0775191	-0.773945	-0.238679	3.57401	-0.423496	0.0945495	-1.80112	2.03576	0.292134	0.566684	0.690509	1.74178	1.21887	-0.224446	1.52088	0.00150773	-0.149142	1.46651	-0.201146	1.61078	1.12093	-0.0332312	2.56242	2.27591	-0.0809679	0.337482	-0.29975	-0.325772	0.650805	-1.12473	2.01518	2.02943	0.760573	0.593584	0.240826	1.34749	-0.600529	2.19922
Enhanced	244	4.14081	-0.189371	-0.400275	-0.710424	-0.258782	3.61474	-0.190438	0.00047867	-2.05181	1.93935	0.334414	0.43118	0.643279	1.96433	1.44731	-0.386332	1.58351	0.479316	-0.137662	1.40637	-0.323619	1.8809	1.35682	-0.0861536	2.66504	2.38243	0.0443608	0.463757	0.054607	-0.318709	0.654091	-1.18122	1.91732	2.06689	0.957705	0.807658	0.102752	1.33418	-0.35113	2.2359
Enhanced	248	4.7089	-0.307789	-0.721258	-0.661379	-0.236078	3.59601	-0.0549352	0.00552684	-2.31875	1.90077	0.538798	0.295139	0.559358	2.1773	1.75384	-0.405558	1.47514	0.789114	-0.1191	1.55624	-0.358972	2.01407	1.53812	0.13711	2.73983	2.50545	0.259422	0.549144	0.220961	-0.331451	0.702366	-1.16519	1.69421	1.98587	1.13756	0.934724	-0.0310101	1.37576	-0.162253	2.01838
Enhanced	252	5.11648	-0.381621	-0.888434	-0.747302	-0.147184	3.52918	-0.07979	0.118072	-2.46694	1.92683	0.946292	0.218125	0.51381	2.33189	1.81537	-0.279064	1.24805	0.937481	-0.0561714	1.84656	-0.266557	2.04569	1.65078	0.303489	2.82148	2.78416	0.378224	0.538674	0.276292	-0.331626	0.70974	-0.976201	1.41388	1.84453	1.36464	1.00644	-0.153764	1.50213	-0.16424	1.64848
Enhanced	256	5.35912	-0.390942	-0.889286	-0.870686	0.0599864	3.51887	-0.184991	0.269901	-2.36231	1.96565	1.30404	0.18906	0.566762	2.40121	1.5514	-0.132532	1.13169	0.960358	0.0617737	2.04184	-0.0445325	2.054	1.7248	0.173679	2.93755	3.23879	0.327375	0.379125	0.191508	-0.184743	0.615584	-0.667862	1.08638	1.65735	1.58693	1.07332	-0.235966	1.69028	-0.268923	1.18932
Enhanced	260	5.43473	-0.350689	-0.806057	-0.812113	0.34403	3.65887	-0.323672	0.402303	-2.14232	2.04502	1.28663	0.118955	0.66636	2.38779	1.20847	0.0054598	1.14746	0.85883	0.219118	2.05107	0.277349	2.0393	1.75997	0.0233669	3.0266	3.70476	0.266517	0.220931	-0.00927539	0.0689851	0.458347	-0.441431	0.710814	1.44371	1.63796	1.12078	-0.254361	1.87156	-0.283933	0.643143
Enhanced	264	5.41569	-0.27543	-0.84221	-0.633052	0.52951	3.9282	-0.521581	0.526898	-2.12317	2.22378	0.943172	-0.0287688	0.770312	2.31825	1.00705	0.139321	1.16809	0.80281	0.417323	2.0322	0.660547	1.95122	1.78247	0.0874917	3.07393	4.05944	0.328449	0.296446	-0.198361	0.280397	0.297428	-0.372012	0.355871	1.28307	1.45962	1.11072	-0.20921	1.96843	-0.118194	0.0635015
Enhanced	268	5.40863	-0.251409	-1.08219	-0.536632	0.497129	4.26423	-0.757793	0.636314	-2.28776	2.43573	0.467087	-0.147723	0.922494	2.22963	0.925187	0.142597	1.30347	0.990733	0.650538	2.14423	1.0611	1.79164	1.85231	0.236952	3.12392	4.25521	0.45507	0.59631	-0.38171	0.411307	0.162556	-0.308684	0.0782408	1.2179	1.16485	1.05913	-0.102011	1.94234	0.130414	-0.565833
Enhanced	272	5.43172	-0.324581	-1.26087	-0.506407	0.262282	4.69881	-0.975825	0.658423	-2.30572	2.60591	-0.0465781	-0.1217	1.13621	2.15422	0.700403	0.0238347	1.63636	1.40544	0.882331	2.35747	1.42279	1.57398	1.95447	0.302915	3.17606	4.22572	0.568113	0.987228	-0.673395	0.523974	0.093375	-0.0802891	-0.137208	1.21046	0.853717	1.04967	0.0541188	1.82192	0.340698	-1.34696
Enhanced	276	5.483	-0.40556	-1.21814	-0.507665	-0.0683514	5.26105	-1.11698	0.569826	-2.13115	2.76543	-0.456609	0.0182117	1.34376	2.10885	0.205226	0.00311917	2.02862	1.91259	1.08721	2.54306	1.69737	1.28956	2.01647	0.24703	3.20183	4.02906	0.649032	1.39981	-0.997417	0.619262	0.120911	0.280037	-0.290878	1.2163	0.53029	1.14382	0.213699	1.68834	0.508409	-2.1839
Enhanced	280	5.5777	-0.445772	-1.18167	-0.673937	-0.358868	5.84073	-1.17404	0.427496	-2.01609	2.89306	-0.6726	0.177659	1.49781	2.09349	-0.332756	0.0830766	2.40298	2.42393	1.26733	2.64261	1.86339	0.972381	2.02498	0.075359	3.20056	3.84766	0.585321	1.68533	-1.16578	0.59899	0.194871	0.570426	-0.357203	1.23434	0.214547	1.28793	0.341933	1.6238	0.545904	-2.81269
Enhanced	284	5.65628	-0.497101	-1.2631	-0.926729	-0.581647	6.25145	-1.25137	0.328998	-2.00871	2.89562	-0.86399	0.351619	1.64303	2.09916	-0.729127	0.0879345	2.68437	2.8686	1.42258	2.70411	1.92337	0.675368	2.01098	-0.162876	3.22686	3.73536	0.313302	1.70325	-1.2254	0.465295	0.218582	0.646459	-0.347507	1.27207	-0.0159602	1.40071	0.44381	1.66054	0.337044	-3.16678
Enhanced	288	5.65423	-0.560843	-1.31952	-0.940848	-0.804483	6.38192	-1.39987	0.373762	-1.99879	2.80547	-1.17874	0.576109	1.86158	2.11865	-0.942946	0.0562286	2.71736	3.17078	1.5215	2.77357	1.90571	0.401075	1.99206	-0.353229	3.35443	3.61849	0.0480584	1.64394	-1.27633	0.391067	0.163018	0.509258	-0.274415	1.31347	-0.14479	1.49193	0.512821	1.77062	0.0817207	-3.37217
Enhanced	292	5.58434	-0.56926	-1.37089	-0.675195	-1.02345	6.27512	-1.49626	0.508315	-1.99461	2.77939	-1.46704	0.816477	2.1602	2.15349	-0.842854	0.038457	2.53994	3.31855	1.51063	2.83269	1.85471	0.15815	2.00316	-0.333204	3.53696	3.4805	-0.00666428	1.82514	-1.19992	0.458314	0.0846611	0.214339	-0.139484	1.34931	-0.270252	1.59655	0.525262	1.90195	0.0404065	-3.46707
Enhanced	296	5.47496	-0.500538	-1.5094	-0.399158	-1.19071	6.04226	-1.44744	0.557094	-1.97414	2.90029	-1.54842	1.02463	2.44368	2.2124	-0.455748	-0.0956441	2.34771	3.38405	1.40208	2.87908	1.79727	0.0040985	2.07382	-0.0316438	3.62132	3.37326	0.0819733	2.20209	-0.942994	0.562868	0.0325814	-0.122394	0.0277863	1.35234	-0.462036	1.69524	0.495288	2.02619	0.124174	-3.40819
Enhanced	300	5.39228	-0.432913	-1.59581	-0.272191	-1.31844	5.77277	-1.29801	0.554576	-1.84186	3.07574	-1.39502	1.23786	2.6188	2.30541	-0.0619274	-0.296079	2.19443	3.484	1.29439	2.94266	1.72633	-0.0365428	2.15763	0.356933	3.58245	3.34911	0.183503	2.48313	-0.598383	0.616311	-0.0165976	-0.303645	0.213777	1.26656	-0.654318	1.75547	0.455192	2.1596	0.155776	-3.19454
Enhanced	304	5.45624	-0.445737	-1.48917	-0.267589	-1.40913	5.56656	-1.08027	0.692402	-1.63246	3.17148	-1.03291	1.51101	2.68383	2.438	0.211508	-0.352384	2.01687	3.75361	1.22095	3.03408	1.61458	-0.0151905	2.20614	0.62011	3.57176	3.398	0.258117	2.56414	-0.248701	0.600002	-0.106893	-0.255219	0.430306	1.15578	-0.763447	1.76912	0.419791	2.34191	0.154591	-2.80839
Enhanced	308	5.69394	-0.47916	-1.32139	-0.263698	-1.39633	5.45608	-0.807571	0.905979	-1.47349	3.2217	-0.609743	1.80984	2.6893	2.60809	0.439413	-0.291774	1.80958	4.2433	1.11698	3.18591	1.43695	-0.00995794	2.25814	0.823633	3.69906	3.42571	0.324558	2.51368	-0.118238	0.537312	-0.205023	-0.152288	0.641258	1.19248	-0.773378	1.75892	0.407486	2.59428	0.22038	-2.20904
Enhanced	312	6.02364	-0.41974	-1.31736	-0.133089	-1.25454	5.34689	-0.560052	0.988628	-1.45773	3.37693	-0.281637	2.05464	2.66139	2.80501	0.659101	-0.231257	1.63504	4.79188	0.978797	3.40379	1.19584	-0.04484	2.34424	1.00232	3.9262	3.39231	0.415354	2.37699	-0.311491	0.562372	-0.220386	-0.181933	0.804973	1.40046	-0.646171	1.77377	0.41971	2.88789	0.384439	-1.44397
Enhanced	316	6.39575	-0.281649	-1.49237	0.0362104	-1.0769	5.23167	-0.374509	0.984118	-1.5965	3.68173	0.0797513	2.19846	2.60551	3.00961	0.861826	-0.118662	1.56432	5.16217	0.860309	3.56276	0.91865	-0.0498095	2.41854	0.98922	4.16626	3.40478	0.525634	2.16652	-0.525027	0.755347	-0.134657	-0.314621	0.956141	1.66058	-0.345765	1.84042	0.426437	3.14239	0.531811	-0.646809
Enhanced	320	6.84019	-0.147316	-1.66222	0.0225792	-0.948188	5.20008	-0.178337	1.02253	-1.81067	4.05051	0.617558	2.24105	2.55728	3.19677	1.04891	0.0563385	1.5792	5.2551	0.754179	3.55955	0.623257	0.0161002	2.46233	0.787793	4.37394	3.58082	0.662614	1.88164	-0.677359	0.925197	-0.01767	-0.402899	1.13239	1.93077	0.0346843	1.94991	0.431098	3.25712	0.540551	0.059743
Enhanced	324	7.42079	-0.0410647	-1.72047	-0.122123	-0.832349	5.17995	0.0630674	1.02009	-2.06218	4.36218	1.1178	2.26431	2.55553	3.34046	1.28826	0.179214	1.53581	5.05568	0.632501	3.44423	0.308203	0.0660781	2.52369	0.592413	4.54791	3.91801	0.854411	1.60926	-0.929714	0.892468	0.0904947	-0.384954	1.30161	2.23621	0.353243	2.09927	0.474777	3.16219	0.492965	0.626376
Enhanced	328	8.14847	0.0444252	-1.72638	-0.130007	-0.662525	5.07285	0.297562	0.885545	-2.36613	4.51131	1.33697	2.37345	2.54258	3.42195	1.6715	0.208711	1.387	4.57418	0.493121	3.30348	-0.0158975	0.063485	2.62289	0.484652	4.70269	4.29763	1.06683	1.55087	-0.962289	0.797339	0.211851	-0.318521	1.42964	2.56856	0.564775	2.26321	0.557155	2.86491	0.486082	1.0632
Enhanced	332	8.93437	0.110457	-1.73896	0.0294972	-0.431038	4.99909	0.471952	0.73303	-2.6291	4.49711	1.36125	2.52417	2.41683	3.43751	2.04494	0.187987	1.28437	3.91253	0.3257	3.22483	-0.314093	0.123289	2.72812	0.448573	4.80872	4.56582	1.28767	1.75064	-0.592082	0.814163	0.35735	-0.27293	1.52154	2.88274	0.68675	2.36272	0.627257	2.46058	0.445261	1.37324
Enhanced	336	9.68871	0.146712	-1.77676	0.172013	-0.195601	5.07712	0.541141	0.645936	-2.75292	4.45016	1.34162	2.58721	2.20663	3.40089	2.15648	0.156223	1.29868	3.16908	0.131887	3.2899	-0.544171	0.295754	2.82664	0.481931	4.80642	4.67063	1.52993	2.05987	-0.37455	0.901276	0.498605	-0.236039	1.56955	3.08588	0.75874	2.36243	0.652996	2.09388	0.392173	1.53748
Enhanced	340	10.3996	0.146932	-1.85803	0.249838	-0.0575208	5.26484	0.483609	0.537954	-2.80586	4.48389	1.28437	2.57405	2.00674	3.33842	2.16579	0.146273	1.32848	2.3407	-0.060454	3.4462	-0.662343	0.494653	2.9384	0.542724	4.74232	4.66488	1.67449	2.4459	-0.527183	1.02171	0.598948	-0.109957	1.55441	3.11233	0.840426	2.33318	0.661777	1.88976	0.51713	1.54618
Enhanced	344	11.0635	0.15688	-1.92509	0.328863	-0.0322261	5.51711	0.331845	0.399241	-2.89863	4.56078	1.26722	2.57618	1.80478	3.27946	2.3355	0.21311	1.29072	1.44975	-0.22435	3.56055	-0.62301	0.669342	3.04086	0.523341	4.71841	4.57102	1.6398	2.93298	-0.625761	1.22891	0.647756	0.179008	1.49393	3.06659	0.925038	2.34734	0.691363	1.89973	0.813736	1.40405
Enhanced	348	11.6246	0.218018	-1.87769	0.435185	0.035983	5.7874	0.100667	0.346711	-3.06166	4.55029	1.39652	2.594	1.58299	3.24573	2.43637	0.418928	1.12671	0.618179	-0.331018	3.60189	-0.393654	0.802997	3.0511	0.424458	4.69637	4.42811	1.5615	3.34637	-0.652292	1.53332	0.661904	0.519582	1.40107	3.12814	0.951919	2.39388	0.739117	2.09775	1.05663	1.15348
Enhanced	352	12.0217	0.293128	-1.72419	0.611212	0.299185	5.97433	-0.217311	0.383758	-3.26652	4.40301	1.5911	2.60607	1.43414	3.24582	2.23261	0.651397	0.827929	-0.0149979	-0.352845	3.6394	0.0212826	0.839835	2.94563	0.442449	4.6059	4.36716	1.51826	3.51984	-0.951632	1.92156	0.655694	0.678148	1.23013	3.32712	0.932978	2.43457	0.801432	2.42108	1.18421	0.868112
Enhanced	356	12.2558	0.357285	-1.57381	0.839644	0.642275	6.0398	-0.553148	0.412757	-3.42999	4.21665	1.82552	2.6471	1.41398	3.2763	1.98688	0.655453	0.557898	-0.370213	-0.280218	3.72177	0.571224	0.802829	2.81572	0.647584	4.53185	4.43885	1.4245	3.59434	-1.42125	2.33894	0.638813	0.59442	0.948878	3.57207	0.89081	2.46972	0.895577	2.81547	1.34022	0.581703
Enhanced	360	12.3797	0.443852	-1.51157	0.970391	0.739475	6.03205	-0.801832	0.435501	-3.45182	4.10715	2.22466	2.75054	1.47852	3.32904	1.92357	0.485486	0.459498	-0.476703	-0.11969	3.85056	1.17228	0.835213	2.71899	0.858939	4.57459	4.55487	1.30628	3.77634	-1.63079	2.63117	0.623938	0.429063	0.61665	3.80163	0.754398	2.51682	1.0184	3.24876	1.54592	0.301828
Enhanced	364	12.4143	0.550899	-1.52848	1.03222	0.494225	5.98465	-0.932598	0.514616	-3.34432	4.07898	2.72237	2.932	1.6005	3.4002	1.88791	0.427542	0.469823	-0.453441	0.125593	4.05705	1.73341	1.00945	2.61319	1.00785	4.71811	4.63247	1.29591	3.96354	-1.46161	2.72474	0.600383	0.297695	0.320281	3.98738	0.489264	2.57128	1.14851	3.68938	1.58943	0.0557015
Enhanced	368	12.33	0.626415	-1.55792	1.3139	0.163278	5.90638	-0.954409	0.611675	-3.26721	4.05899	3.16188	3.18654	1.7622	3.49439	1.71586	0.40827	0.474583	-0.373576	0.472132	4.36693	2.17702	1.21669	2.49794	1.17418	4.92796	4.60268	1.38021	3.94964	-1.25551	2.71792	0.557053	0.198745	0.0974365	4.12355	0.17913	2.63308	1.27408	4.08341	1.3446	-0.159171
Enhanced	372	12.147	0.621964	-1.57542	1.81566	-0.108229	5.88086	-0.860961	0.640691	-3.31291	4.01135	3.58013	3.4517	1.90644	3.62009	1.41193	0.208534	0.426857	-0.21251	0.899285	4.67887	2.44998	1.31485	2.42003	1.34482	5.19536	4.44844	1.43174	3.78247	-1.2916	2.69246	0.531049	0.163633	-0.0195123	4.27603	-0.0999068	2.73341	1.40132	4.36319	1.06866	-0.374995
Enhanced	376	11.9828	0.530321	-1.60984	2.12191	-0.426272	6.07654	-0.678157	0.629047	-3.37114	3.96915	4.04835	3.64677	2.01158	3.78038	1.07612	-0.00550782	0.397696	0.00747162	1.28541	4.88156	2.52806	1.2925	2.35512	1.49666	5.48917	4.28692	1.41327	3.56999	-1.37351	2.67577	0.548212	0.252645	0.0187445	4.51757	-0.305184	2.87091	1.53736	4.48865	1.08937	-0.573283
Enhanced	380	11.9275	0.428666	-1.67197	2.09506	-0.804376	6.50017	-0.453116	0.672319	-3.32543	3.95246	4.56835	3.74507	2.10651	3.96563	0.852122	-0.0296567	0.576294	0.16543	1.50828	5.01603	2.41289	1.22136	2.27698	1.65482	5.76271	4.1675	1.39786	3.22828	-1.29142	2.75565	0.564172	0.446203	0.183888	4.82801	-0.37627	2.98412	1.64518	4.48501	1.29952	-0.71648
Enhanced	384	11.9391	0.421448	-1.7343	2.06341	-1.12706	6.90529	-0.189386	0.804764	-3.14575	3.92519	5.08504	3.7809	2.21185	4.15516	0.77036	0.0394989	1.03777	0.226015	1.5926	5.13934	2.13011	1.13047	2.22052	1.8217	5.97411	3.97691	1.43667	2.72208	-1.18016	3.00416	0.551252	0.656354	0.356605	5.14644	-0.340218	3.05313	1.66315	4.43596	1.32215	-0.834819
Enhanced	388	11.9339	0.509025	-1.74172	2.20881	-1.28676	7.17473	0.118359	1.0106	-2.79613	3.85955	5.40146	3.80992	2.34408	4.32524	0.787573	0.152176	1.6524	0.273929	1.6662	5.22916	1.7267	1.0065	2.18199	2.04429	6.08757	3.71109	1.49136	2.25218	-1.05857	3.33551	0.561478	0.808276	0.470964	5.45772	-0.336508	3.1292	1.58235	4.42863	1.03751	-0.962621
Enhanced	392	11.9036	0.610133	-1.63697	2.3666	-1.24109	7.42805	0.441755	1.23959	-2.33249	3.77533	5.35295	3.85705	2.50492	4.45929	1.01656	0.372173	2.23269	0.32304	1.80858	5.31482	1.25448	0.863585	2.13535	2.28787	6.12658	3.50361	1.49073	1.98682	-0.850832	3.58892	0.630633	0.876001	0.57497	5.74183	-0.407231	3.22774	1.44885	4.49106	0.687827	-1.02278
Enhanced	396	11.8976	0.693783	-1.42062	2.39011	-1.12402	7.6453	0.772478	1.40659	-1.97903	3.72754	4.99509	3.90952	2.68361	4.55461	1.46612	0.589833	2.58146	0.345737	2.00845	5.47111	0.769769	0.748181	2.11496	2.32182	6.18705	3.39905	1.4292	1.86518	-0.77319	3.73415	0.70832	0.875106	0.714198	5.91619	-0.440344	3.31117	1.3357	4.57473	0.541907	-0.883469
Enhanced	400	11.9549	0.785514	-1.15142	2.39767	-1.08405	7.71064	1.11922	1.47395	-1.93357	3.77132	4.4848	3.96794	2.89837	4.62392	1.75365	0.65585	2.64603	0.42298	2.24049	5.67684	0.35087	0.673275	2.15475	2.14404	6.2893	3.38856	1.4059	1.83667	-0.820568	3.84588	0.746951	0.865224	0.855774	5.93506	-0.374956	3.36801	1.32431	4.59425	0.605822	-0.539277
Enhanced	404	12.0684	0.870962	-0.861905	2.62744	-1.02631	7.69652	1.44366	1.46666	-2.13306	3.88197	3.94887	4.06867	3.14752	4.69248	1.67993	0.630339	2.62632	0.609007	2.50088	5.8693	0.0823949	0.602974	2.23795	2.09034	6.31822	3.48699	1.5341	2.00608	-0.626377	3.93216	0.78622	0.944242	0.961998	5.90462	-0.275745	3.41965	1.42619	4.49101	0.77073	-0.122133
Enhanced	408	12.1857	0.89593	-0.541677	3.01159	-0.798782	7.68669	1.69554	1.41764	-2.31017	3.98366	3.33797	4.24155	3.40588	4.78973	1.64908	0.649664	2.61105	0.815286	2.7519	6.06677	0.000901908	0.547069	2.34322	2.18111	6.21198	3.64606	1.80779	2.35346	-0.260928	4.03215	0.89427	1.16025	1.05751	5.9738	-0.188245	3.47879	1.57041	4.27386	1.05442	0.284718
Enhanced	412	12.2534	0.864932	-0.234385	3.23646	-0.425576	7.651	1.8725	1.35376	-2.3989	4.07792	2.45689	4.47774	3.70873	4.93665	1.9756	0.752208	2.39643	0.943203	2.92267	6.30777	0.082666	0.577859	2.47928	2.07047	6.05655	3.80509	2.10351	2.68957	-0.0366007	4.29607	1.07207	1.42832	1.18375	6.12665	-0.0614991	3.52779	1.71998	4.01533	1.47809	0.683698
Enhanced	416	12.2632	0.853966	-0.0409442	3.28902	-0.0269645	7.61342	1.97312	1.27972	-2.59158	4.17194	1.38958	4.75067	4.06149	5.13363	2.41959	0.900565	1.88022	0.940258	3.00393	6.59965	0.284119	0.687539	2.65204	1.73641	5.93808	3.96776	2.28955	3.00065	0.177929	4.66987	1.25373	1.59875	1.36492	6.24221	0.147691	3.53327	1.88929	3.81468	1.95931	1.05534
Enhanced	420	12.2644	0.902761	0.0197824	3.33947	0.305145	7.60911	1.98221	1.21238	-2.86392	4.17959	0.481169	5.05816	4.37792	5.35721	2.78745	1.03566	1.26864	0.792309	3.05671	6.96266	0.565619	0.769505	2.79044	1.48466	5.86804	4.09835	2.32082	3.45007	0.504366	4.88498	1.37951	1.5948	1.63654	6.33348	0.362067	3.50397	2.05018	3.75191	2.38192	1.39821
Enhanced	424	12.3231	0.966153	0.0267383	3.37646	0.551105	7.58716	1.95426	1.20594	-3.03059	4.11702	-0.192376	5.43848	4.65063	5.56719	3.22522	1.14185	0.826454	0.54404	3.1104	7.36861	0.883765	0.789011	2.80002	1.43795	5.8395	4.15358	2.2669	4.10841	0.704722	4.92942	1.44793	1.47529	2.01504	6.48647	0.477878	3.48042	2.16277	3.85553	2.59893	1.73359
Enhanced	428	12.4715	0.99585	0.0354285	3.44235	0.720871	7.49966	1.9758	1.22926	-3.17612	4.16399	-0.741332	5.92287	4.93549	5.72169	3.66348	1.28337	0.616284	0.233022	3.15579	7.74396	1.2002	0.820359	2.72368	1.45182	5.84132	4.23963	2.2237	4.90051	0.651572	5.01977	1.49282	1.38337	2.45954	6.62767	0.549759	3.45018	2.24304	4.09181	2.57947	2.00991
Enhanced	432	12.6976	1.00335	0.0510643	3.58969	0.810257	7.33612	2.03069	1.17792	-3.42502	4.37126	-1.13091	6.46888	5.1657	5.79163	3.7707	1.47834	0.523491	-0.0672821	3.20296	8.12425	1.50038	0.914999	2.68254	1.32566	5.85712	4.49403	2.2252	5.6368	0.426156	5.18946	1.53436	1.39362	2.91115	6.63809	0.717668	3.36501	2.3057	4.37974	2.5406	2.2011
Enhanced	436	12.9356	1.01327	0.0779781	3.63076	0.83792	7.10366	2.0579	1.09248	-3.6755	4.62273	-1.42209	6.97921	5.25145	5.76866	3.59001	1.60578	0.507207	-0.198701	3.24273	8.57869	1.78936	1.06138	2.67142	1.10201	5.87934	4.8482	2.26578	6.13486	0.163178	5.35497	1.57222	1.40909	3.30215	6.56314	0.993399	3.21685	2.35184	4.62496	2.65241	2.3398
Enhanced	440	13.0841	1.01326	0.111252	3.52557	0.808393	6.81195	2.08391	1.11051	-3.83002	4.87613	-1.80881	7.39301	5.23777	5.66698	3.48621	1.60645	0.654248	-0.170822	3.24313	9.01432	2.0897	1.26448	2.61324	1.11138	5.90797	5.07905	2.288	6.4045	0.0577158	5.51654	1.58363	1.28567	3.54707	6.4827	1.30235	3.03336	2.41898	4.75747	2.78387	2.37937
Enhanced	444	13.1086	0.978283	0.108613	3.50182	0.676606	6.45335	2.14486	1.23184	-3.86465	5.10147	-2.26416	7.71142	5.18561	5.51712	3.53741	1.63707	0.994354	-0.180868	3.23825	9.30336	2.44621	1.57615	2.53631	1.42981	5.97955	5.08954	2.19717	6.55364	0.0785697	5.65047	1.52856	1.04976	3.61645	6.38323	1.60603	2.8751	2.52619	4.75477	2.74133	2.33274
Enhanced	448	13.0738	0.918198	0.0398503	3.56561	0.469261	6.09066	2.1979	1.39172	-3.78745	5.16306	-2.6563	7.95613	5.09711	5.35567	3.5677	1.78649	1.46674	-0.277507	3.30422	9.48566	2.893	2.01787	2.51156	1.69988	6.1387	5.02422	2.0172	6.66014	0.00437169	5.7102	1.43201	0.902275	3.55028	6.27118	1.82512	2.82269	2.63911	4.64272	2.48245	2.34036
Enhanced	452	13.0423	0.88111	-0.0155759	3.53921	0.306117	5.8899	2.21131	1.59665	-3.67037	5.02112	-2.967	8.14669	5.00803	5.21295	3.51024	1.88494	1.95286	-0.404194	3.46739	9.68526	3.39959	2.50702	2.51707	1.79015	6.35653	5.04679	1.899	6.83325	-0.0204937	5.76066	1.40819	0.989766	3.35879	6.20538	1.85223	2.90382	2.73922	4.47709	2.01736	2.36498
Enhanced	456	13.0211	0.889182	0.0904062	3.47434	0.221344	5.94836	2.21898	1.77453	-3.5467	4.79733	-3.03122	8.30749	4.94096	5.10342	3.38726	1.83017	2.30648	-0.589814	3.69758	9.94308	3.87445	2.93172	2.48152	1.93602	6.57146	5.15557	1.91627	7.1035	0.217988	5.87024	1.50805	1.23625	3.02889	6.2065	1.72299	3.08205	2.8332	4.31921	1.55567	2.27881
Enhanced	460	12.9883	0.915233	0.392052	3.54924	0.123841	6.19257	2.27321	1.76601	-3.48323	4.58927	-2.5657	8.47932	4.81659	5.02336	3.23101	1.71498	2.51909	-0.783764	3.91952	10.1982	4.23203	3.28796	2.364	2.09234	6.72413	5.30152	1.98183	7.3223	0.456635	5.98093	1.64962	1.45685	2.63062	6.24087	1.56404	3.29106	2.90461	4.21454	1.58383	2.20696
Enhanced	464	12.908	0.962092	0.746594	3.75002	-0.0513978	6.47369	2.41604	1.62151	-3.61832	4.45833	-1.64682	8.69209	4.59924	4.95752	3.13662	1.57765	2.69394	-0.835947	4.06008	10.4128	4.43656	3.64995	2.16901	1.98516	6.71343	5.46741	1.98762	7.38248	0.624351	6.06025	1.77282	1.59984	2.27481	6.2822	1.40859	3.43979	2.91632	4.17961	2.12808	2.25838
Enhanced	468	12.7394	1.06058	0.980786	3.93124	-0.290575	6.68155	2.64895	1.56836	-3.80484	4.47003	-0.625799	8.91377	4.39431	4.8904	3.20606	1.49394	2.83514	-0.713461	4.13319	10.6592	4.49477	4.03554	1.97343	1.713	6.49144	5.61431	1.97798	7.30148	1.05753	6.21038	1.90751	1.7627	1.9713	6.34853	1.23597	3.48731	2.85878	4.19915	2.5126	2.25376
Enhanced	472	12.4609	1.1786	1.06697	4.03683	-0.554511	6.78994	2.90439	1.61511	-3.70511	4.57858	0.361844	9.09016	4.26808	4.81717	3.40607	1.63548	2.92544	-0.458348	4.20096	10.9678	4.445	4.39083	1.87019	1.56341	6.15047	5.75218	2.10627	7.07459	1.5081	6.47863	2.05151	1.96739	1.67854	6.44163	1.08066	3.49698	2.79172	4.23454	2.43161	2.07757
Enhanced	476	12.1267	1.26412	1.13909	4.08276	-0.793729	6.82697	3.10373	1.57667	-3.36287	4.6427	1.35136	9.21619	4.16294	4.74382	3.59105	1.90847	3.0666	-0.0872132	4.26653	11.2034	4.34115	4.65971	1.84415	1.59139	5.80699	5.94255	2.37722	6.70575	1.43639	6.73657	2.15469	2.0906	1.45877	6.48359	0.959634	3.52055	2.79066	4.24279	2.28718	1.85233
Enhanced	480	11.8366	1.31248	1.31843	4.06352	-0.98838	6.81706	3.24718	1.4606	-3.10022	4.58741	2.33919	9.30424	4.04832	4.67972	3.74845	2.06049	3.28735	0.339453	4.29161	11.288	4.20288	4.8101	1.81504	1.75875	5.52732	6.12136	2.6042	6.26006	1.09035	6.87538	2.2171	2.07871	1.38463	6.38511	0.818082	3.536	2.85298	4.19617	2.30305	1.71341
Enhanced	484	11.5967	1.29455	1.59634	4.0198	-1.13807	6.77393	3.38806	1.43947	-3.03939	4.41878	3.36753	9.34975	3.96245	4.62881	4.00955	2.14327	3.38882	0.75413	4.28809	11.3195	3.99871	4.82536	1.74768	1.96652	5.35711	6.15734	2.7007	5.77587	0.927605	6.93072	2.25564	2.05244	1.38906	6.13471	0.6511	3.55141	2.92803	4.09351	2.34352	1.74826
Enhanced	488	11.3594	1.17933	1.92717	4.07521	-1.19091	6.73677	3.51596	1.55788	-3.12188	4.17266	4.40316	9.35659	3.91495	4.58784	4.28479	2.33184	3.22525	1.15741	4.3396	11.3233	3.72325	4.71513	1.63033	2.00596	5.29722	6.0844	2.77592	5.26654	0.94924	6.94265	2.22777	2.10551	1.4242	5.79265	0.535778	3.62162	2.99745	3.95677	2.36196	1.95368
Enhanced	492	11.1417	1.08021	2.28344	4.29851	-1.13875	6.77039	3.54814	1.77234	-3.2412	3.95354	5.2221	9.32161	3.88246	4.55349	4.31038	2.52473	2.9666	1.52431	4.50943	11.2445	3.45699	4.53111	1.45895	1.88548	5.30556	6.033	2.89163	4.79253	1.18122	6.91564	2.10114	2.16074	1.57185	5.45119	0.496163	3.75211	3.0601	3.81659	2.40617	2.1542
Enhanced	496	10.9315	1.13622	2.5925	4.56499	-1.06532	6.87285	3.45558	2.07399	-3.22387	3.89052	5.70749	9.22183	3.86174	4.53077	4.1194	2.51492	2.7684	1.73222	4.75319	11.1717	3.30633	4.32541	1.25699	1.84081	5.34629	6.07599	2.99051	4.4227	1.55458	6.91337	1.92755	2.13163	1.84901	5.16766	0.502237	3.89539	3.09763	3.69336	2.54701	2.23257
Enhanced	500	10.6665	1.24548	2.79288	4.63352	-0.944599	6.9663	3.28629	2.37093	-3.00382	3.99734	5.93726	9.04197	3.88423	4.53319	3.94597	2.35902	2.48829	1.67153	4.98545	11.1745	3.32209	4.09453	1.05089	1.92434	5.36367	6.28741	3.04155	4.13152	1.70458	6.97749	1.77761	2.10433	2.16927	4.91556	0.564064	4.01013	3.10762	3.58394	2.84347	2.31057
Enhanced	504	10.3655	1.21949	2.90865	4.44802	-0.653744	7.03816	3.05167	2.49356	-2.76528	4.17927	5.99261	8.78528	4.00363	4.5743	3.8351	2.31943	2.07984	1.40763	5.17725	11.1356	3.48891	3.85501	0.87052	2.01015	5.28223	6.62877	3.00631	3.8295	1.61813	7.04139	1.66545	2.24668	2.49574	4.64802	0.687693	4.08686	3.13288	3.46494	3.16605	2.51616
Enhanced	508	10.0962	1.09257	2.96115	4.28885	-0.236426	7.10448	2.74818	2.42922	-2.68374	4.33442	6.04316	8.50892	4.22828	4.65596	3.79794	2.49232	1.75329	1.14423	5.33001	11.0173	3.74726	3.70562	0.715422	2.05401	5.12111	6.81142	2.79202	3.55994	1.63209	7.06851	1.56921	2.573	2.80105	4.38594	0.839739	4.16154	3.20248	3.31442	3.35761	2.78167
Enhanced	512	9.913	0.989506	2.9268	4.41742	0.125886	7.10046	2.46092	2.31615	-2.68505	4.37778	6.28023	8.31617	4.46466	4.76238	3.97711	2.73173	1.58162	0.978466	5.44315	10.9436	4.02395	3.6957	0.525979	2.01956	4.99342	6.6718	2.43728	3.51946	1.93521	7.12705	1.47836	2.88868	3.02522	4.20126	1.01361	4.27819	3.2784	3.13816	3.50376	2.95264
Enhanced	516	9.85761	0.942182	2.80003	4.66513	0.366531	7.04024	2.27997	2.15847	-2.63558	4.27832	6.52544	8.24535	4.64133	4.86618	4.37391	2.92066	1.51673	0.848989	5.51493	10.9336	4.28623	3.78328	0.316552	1.80776	4.94166	6.42006	2.15337	3.80954	2.4642	7.25958	1.40372	3.02395	3.20484	4.12224	1.22314	4.41702	3.3279	2.97894	3.71712	2.96189
Enhanced	520	9.87159	0.985405	2.57845	4.70265	0.605964	7.03234	2.20479	1.8037	-2.52793	4.10541	6.44135	8.25394	4.82083	4.94329	4.74945	3.0293	1.61074	0.781418	5.5231	10.8912	4.55946	3.97978	0.195165	1.50562	4.917	6.23933	2.05881	4.35128	2.74023	7.39935	1.36019	3.04168	3.4284	4.09044	1.43922	4.52547	3.37029	2.89602	3.90828	2.86258
Enhanced	524	9.81911	1.11648	2.26874	4.55031	1.00594	7.01673	2.2424	1.27018	-2.36849	3.94313	6.13381	8.32181	5.04295	4.9871	4.90854	2.99266	1.8307	0.962999	5.47653	10.8167	4.86983	4.32232	0.155749	1.41033	4.90281	6.09326	2.05074	4.98239	2.33083	7.45876	1.35429	3.09758	3.65538	4.05141	1.60503	4.5982	3.41281	2.92916	4.00905	2.72764
Enhanced	528	9.66775	1.20578	1.96078	4.40311	1.55194	6.83052	2.42395	0.830178	-2.12356	3.78377	5.93391	8.47588	5.22293	5.01113	4.92436	2.8104	2.04091	1.54978	5.45359	10.7741	5.19	4.72161	0.101378	1.63063	4.92507	5.99006	2.0176	5.50662	1.72478	7.45646	1.39591	3.21605	3.806	4.02729	1.69914	4.64162	3.45901	3.07254	4.13349	2.5841
Enhanced	532	9.51983	1.17253	1.79502	4.25377	2.04004	6.48119	2.68495	0.649104	-1.79826	3.55813	5.83824	8.74233	5.32054	5.0372	5.00538	2.64444	2.26058	2.53981	5.49724	10.7455	5.44905	5.03632	0.0514938	1.96927	5.00072	5.97872	1.98364	5.86009	1.72441	7.49902	1.50002	3.36137	3.92651	4.03796	1.7384	4.62373	3.54892	3.27461	4.35479	2.42455
Enhanced	536	9.47515	1.0928	1.86731	4.08709	2.31138	6.09767	2.93187	0.560764	-1.46937	3.24812	5.68512	9.10872	5.3802	5.07879	5.19314	2.63131	2.59035	3.80284	5.55457	10.7114	5.58008	5.24029	0.0740881	2.23	5.11223	5.9921	1.95679	6.19251	2.28308	7.62417	1.64875	3.55792	4.0529	4.06132	1.7241	4.53728	3.67192	3.45827	4.58698	2.20631
Enhanced	540	9.51505	1.06452	2.15381	4.01468	2.32416	5.78239	3.18567	0.364401	-1.27515	2.95257	5.47654	9.53455	5.39649	5.13067	5.36515	2.70725	2.94952	5.18598	5.57064	10.7335	5.57209	5.41072	0.136316	2.31538	5.17767	5.95989	1.89112	6.5908	2.78386	7.75883	1.78484	3.78916	4.10286	4.10704	1.66125	4.4484	3.74938	3.54847	4.7521	1.89535
Enhanced	544	9.51735	1.1293	2.47788	4.00068	2.08932	5.5681	3.47103	0.165025	-1.28258	2.78624	5.28533	9.98667	5.35847	5.17291	5.42728	2.71584	3.13075	6.55613	5.57134	10.8161	5.48764	5.62712	0.189869	2.0913	5.15366	5.88776	1.82939	6.97813	2.95853	7.80872	1.87057	3.95321	4.04775	4.18278	1.62137	4.41823	3.77312	3.49599	4.80306	1.53478
Enhanced	548	9.42868	1.29842	2.70002	3.86982	1.77728	5.37306	3.67532	0.183673	-1.37275	2.72827	5.15061	10.4265	5.33665	5.1846	5.29588	2.59299	3.09809	7.7365	5.62833	10.8678	5.4063	5.90946	0.247074	1.5266	5.16111	5.77042	1.83246	7.28458	3.03222	7.7132	1.90983	3.99251	3.94704	4.21052	1.65545	4.42018	3.82246	3.29602	4.67183	1.21119
Enhanced	552	9.35228	1.51762	2.88911	3.58014	1.64867	5.10418	3.70218	0.367987	-1.38826	2.70416	4.93791	10.7957	5.39372	5.15569	4.92729	2.41328	3.02376	8.56676	5.75242	10.8492	5.35313	6.19751	0.319635	0.984146	5.29547	5.63214	1.87692	7.38318	3.15812	7.49933	1.90023	3.92609	3.81061	4.14185	1.69213	4.38998	3.93078	2.99694	4.39309	0.975739
Enhanced	556	9.38144	1.66118	3.10603	3.26315	1.7072	4.84015	3.64524	0.470004	-1.31283	2.74147	4.38537	11.0626	5.51531	5.09031	4.50782	2.30984	3.00311	9.01777	5.87736	10.773	5.30965	6.40831	0.404961	0.913882	5.41286	5.56305	1.91066	7.13264	3.19388	7.27559	1.82348	3.77821	3.6317	4.07244	1.66259	4.31914	4.04324	2.69013	4.08408	0.808205
Enhanced	560	9.44196	1.67894	3.30006	3.06872	1.70962	4.72497	3.6616	0.413508	-1.24315	2.87801	3.58958	11.2453	5.64947	5.00138	4.33749	2.3188	3.0038	9.11404	5.98166	10.6236	5.27789	6.51638	0.508797	1.19061	5.35463	5.55253	1.86341	6.66779	3.23586	7.08725	1.68534	3.57847	3.44556	4.0757	1.57283	4.23259	4.08873	2.47703	3.82899	0.672751
Enhanced	564	9.37894	1.68287	3.50869	2.97179	1.52715	4.7481	3.79403	0.357756	-1.24606	3.06409	2.90697	11.3923	5.74291	4.90198	4.47664	2.34548	3.05272	8.89052	6.10494	10.4113	5.28949	6.53763	0.628605	1.3807	5.19659	5.48834	1.71052	6.2342	3.6109	6.88938	1.51601	3.38086	3.28366	4.06126	1.35537	4.12225	4.04072	2.42573	3.73213	0.60911
Enhanced	568	9.14917	1.79248	3.71806	2.83058	1.23229	4.81134	4.00879	0.461125	-1.29202	3.27103	2.30957	11.5219	5.77811	4.80125	4.70434	2.34986	3.18097	8.44764	6.22578	10.1954	5.36504	6.47431	0.750528	1.50264	5.09629	5.36913	1.55576	5.84779	4.05619	6.67286	1.33449	3.24729	3.17072	3.94727	0.91959	3.98582	3.9255	2.53977	3.79323	0.683152
Enhanced	572	8.85617	1.99922	3.72819	2.69802	0.931964	4.88539	4.28057	0.708227	-1.33985	3.50845	1.65597	11.5543	5.78678	4.70305	4.8089	2.37405	3.3392	7.88461	6.28813	10.0073	5.4842	6.31956	0.858362	1.74686	5.1251	5.23605	1.49565	5.44793	3.95606	6.47586	1.1388	3.2252	3.1165	3.79971	0.377081	3.87241	3.77917	2.7582	3.80175	0.89517
Enhanced	576	8.57018	2.22979	3.56434	2.72218	0.701904	4.95409	4.56183	0.950044	-1.34431	3.72262	1.19419	11.428	5.79096	4.60848	4.81686	2.35384	3.499	7.26102	6.32123	9.83291	5.5877	6.1109	0.940416	1.95817	5.29415	5.02346	1.50621	5.07463	3.52181	6.32509	0.922257	3.28104	3.10343	3.69893	-0.0541386	3.81879	3.60445	2.98389	3.72051	1.20687
Enhanced	580	8.26186	2.39188	3.51695	2.81274	0.534763	4.96174	4.76923	1.06099	-1.16285	3.84769	1.07237	11.2491	5.77784	4.51844	4.93342	2.19087	3.6081	6.61714	6.34794	9.65354	5.61159	5.96164	0.996618	2.0296	5.52486	4.74917	1.52213	4.76677	3.53696	6.21749	0.698949	3.29102	3.12182	3.62407	-0.294008	3.80996	3.39847	3.12576	3.79774	1.55775
Enhanced	584	7.96175	2.38418	3.60788	2.84296	0.332754	4.94635	4.87132	1.04469	-0.699797	3.90663	1.08641	11.1489	5.73762	4.43656	5.26224	1.9919	3.56366	5.88664	6.27608	9.46706	5.52913	5.94988	1.01813	2.11291	5.67444	4.58054	1.48276	4.55019	4.03123	6.10907	0.50549	3.21061	3.1503	3.5301	-0.395314	3.82176	3.21008	3.13148	4.06894	1.84608
Enhanced	588	7.75233	2.21684	3.64667	2.87603	0.141585	5.04069	4.89594	0.992136	-0.139699	3.96191	1.15522	11.1116	5.67748	4.37083	5.68731	1.94502	3.41472	4.93544	6.06948	9.28243	5.35166	5.97565	0.996554	2.24376	5.69595	4.5906	1.33489	4.47066	4.43728	5.96752	0.357986	3.16664	3.15059	3.44981	-0.428711	3.81529	3.10571	3.0039	4.27048	2.00802
Enhanced	592	7.61351	2.01854	3.67222	2.91706	0.178287	5.27045	4.81981	0.961405	0.164459	4.01842	1.29135	11.0776	5.62629	4.333	6.09547	2.03117	3.29583	3.8006	5.85054	9.1513	5.10598	5.89134	0.964931	2.34989	5.62891	4.73644	1.13011	4.54678	4.63044	5.80942	0.233885	3.26439	3.12798	3.45668	-0.397413	3.73765	3.07173	2.79741	4.26962	2.07873
Enhanced	596	7.47267	1.85773	3.7906	2.87598	0.485016	5.53531	4.62263	0.918969	0.0860565	4.03976	1.40733	11.0399	5.61373	4.33437	6.45725	2.10975	3.14172	2.70097	5.68273	9.12987	4.84171	5.7466	0.954011	2.39618	5.50652	5.00308	1.01725	4.75074	4.73885	5.64188	0.118792	3.42471	3.12293	3.5412	-0.221028	3.61324	3.05178	2.59714	4.18478	2.1106
Enhanced	600	7.30598	1.72316	3.91031	2.78709	0.920988	5.78724	4.44017	0.779682	-0.0858779	4.04468	1.62641	10.9893	5.60144	4.3779	6.65754	2.16827	2.8295	1.78731	5.48779	9.12601	4.62676	5.68523	0.949576	2.2679	5.40747	5.32323	0.999925	4.97219	4.69792	5.49511	0.0295514	3.513	3.17157	3.62414	0.117764	3.53179	3.06937	2.48559	4.15121	2.11632
Enhanced	604	7.14026	1.63797	3.9587	2.72413	1.41792	6.05355	4.4272	0.509095	-0.0502402	4.09226	2.18872	10.9252	5.52866	4.44976	6.60294	2.27662	2.48283	1.0799	5.24445	8.98949	4.4893	5.68967	0.952952	1.97129	5.40295	5.53444	0.902364	5.08784	4.59567	5.46026	-0.0246246	3.5322	3.29498	3.67872	0.496712	3.51062	3.17361	2.50656	4.14312	2.1295
Enhanced	608	7.05947	1.6321	3.9958	2.68157	1.8863	6.29991	4.53386	0.196286	0.0798554	4.16689	2.98445	10.8735	5.44312	4.51628	6.42155	2.42143	2.27846	0.590365	5.03769	8.76275	4.39606	5.67397	0.984765	1.82772	5.42135	5.61975	0.6893	5.18908	4.61596	5.52251	-0.0617424	3.60098	3.44936	3.72224	0.827675	3.48986	3.32249	2.64482	4.06778	2.18432
Enhanced	612	7.11271	1.6851	4.03688	2.66588	2.17779	6.39919	4.61022	-0.0522432	0.131279	4.2029	3.7345	10.8043	5.44685	4.53176	6.28728	2.50749	2.14981	0.339351	4.91835	8.54482	4.3088	5.69904	1.01253	1.9765	5.35759	5.79262	0.505388	5.4956	4.67382	5.52956	-0.0957244	3.75071	3.55005	3.7775	1.1576	3.44383	3.45312	2.8337	3.95077	2.25462
Enhanced	616	7.20357	1.75541	4.05911	2.71529	2.31418	6.24734	4.60608	-0.285209	0.231484	4.1884	4.39657	10.6577	5.54615	4.45493	6.20538	2.45633	2.01856	0.349102	4.86258	8.32549	4.22036	5.85659	0.97247	2.06868	5.19114	6.1415	0.359364	5.98986	4.67364	5.41141	-0.103369	3.85109	3.59584	3.92793	1.53907	3.40734	3.57656	2.98719	3.82743	2.34242
Enhanced	620	7.20365	1.81784	4.1066	2.84949	2.42521	5.83195	4.56743	-0.598747	0.409994	4.13372	5.03051	10.4799	5.67668	4.26894	6.08922	2.30724	2.0013	0.666293	4.82793	8.1543	4.13442	6.10555	0.849923	1.83944	4.92901	6.40991	0.180963	6.44705	4.71647	5.23484	-0.0341322	3.81931	3.65552	4.23708	1.93801	3.42963	3.72652	3.03579	3.6233	2.49129
Enhanced	624	7.12266	1.89869	4.20097	3.02112	2.53744	5.25081	4.56818	-0.89374	0.46207	4.00722	5.5397	10.3809	5.78812	3.99295	5.94858	2.20589	2.10147	1.2552	4.79895	8.08321	4.05071	6.3896	0.700686	1.51042	4.63066	6.37207	0.122384	6.73754	4.83325	5.12422	0.13464	3.73664	3.7324	4.60164	2.28209	3.52049	3.8822	2.94806	3.36063	2.64881
Enhanced	628	7.07075	2.04067	4.28468	3.08298	2.63052	4.70172	4.65754	-0.990961	0.413263	3.78437	5.84824	10.3853	5.83406	3.67989	5.89387	2.23638	2.18131	1.93627	4.77651	7.99383	3.96885	6.70228	0.596291	1.42151	4.39615	6.18922	0.336806	6.84753	4.90257	5.17831	0.359432	3.64862	3.77206	4.87714	2.50445	3.62667	3.95528	2.73243	3.19669	2.7122
Enhanced	632	7.09121	2.21433	4.3191	2.93285	2.70107	4.29614	4.80475	-0.908805	0.480853	3.53076	6.17127	10.441	5.79252	3.39692	5.92245	2.34914	2.31607	2.57473	4.72033	7.83817	3.89276	7.00338	0.548679	1.64631	4.21145	6.14389	0.645131	6.82192	4.83222	5.29747	0.564815	3.51542	3.77865	5.05679	2.55332	3.68761	3.8741	2.42812	3.15259	2.64251
Enhanced	636	7.14219	2.35247	4.2961	2.65946	2.73101	3.9547	4.93854	-0.777674	0.629423	3.39342	6.73642	10.4883	5.7131	3.19871	5.91297	2.45587	2.57919	3.16514	4.59208	7.75405	3.82975	7.26409	0.520202	1.99587	3.98358	6.24425	0.816469	6.76373	4.57389	5.28849	0.702747	3.40428	3.81248	5.18298	2.40684	3.69372	3.69552	2.09672	3.11565	2.42278
Enhanced	640	7.24148	2.42231	4.23125	2.39232	2.72202	3.64764	5.03917	-0.630244	0.686871	3.4569	7.36871	10.4625	5.67269	3.10582	5.84815	2.49332	2.76546	3.70455	4.46714	7.74565	3.77305	7.50072	0.488887	2.21234	3.70514	6.32428	0.860141	6.65269	4.11129	5.19313	0.787279	3.38922	3.90806	5.23726	2.07655	3.66328	3.52993	1.81478	3.09658	2.08116
Enhanced	644	7.44048	2.41361	4.2542	2.13716	2.68344	3.46064	5.13167	-0.485776	0.692079	3.64523	7.739	10.3323	5.69832	3.10116	5.77023	2.47156	2.83933	4.22598	4.4532	7.63204	3.70226	7.67921	0.450452	2.21479	3.47019	6.37649	0.84313	6.32504	3.58582	5.16476	0.889117	3.3309	4.06271	5.20628	1.61778	3.60089	3.38143	1.65814	3.21596	1.74564
Enhanced	648	7.66522	2.35999	4.47057	1.93198	2.57769	3.36048	5.22133	-0.43778	0.69384	3.82304	7.7469	10.1573	5.76695	3.14381	5.67438	2.47472	3.04388	4.80004	4.52588	7.37058	3.62765	7.75452	0.405117	2.10566	3.40461	6.51863	0.774694	5.80542	3.2006	5.18899	1.05664	3.08857	4.24024	5.12455	1.12131	3.49747	3.20312	1.67439	3.45492	1.50612
Enhanced	652	7.80909	2.31717	4.72009	1.9308	2.38192	3.2344	5.29272	-0.507279	0.509508	3.88264	7.48351	10.0406	5.87915	3.18907	5.5997	2.50089	3.35313	5.34858	4.59432	7.11112	3.60123	7.77502	0.361428	1.87119	3.5199	6.68358	0.682973	5.35775	3.05343	5.21466	1.23838	2.7508	4.3594	5.01757	0.642118	3.34997	3.02772	1.84963	3.61957	1.33604
Enhanced	656	7.87976	2.2675	4.7753	2.08276	2.15197	3.04511	5.35294	-0.604105	0.112747	3.71544	7.20416	10.0048	6.06554	3.20274	5.5866	2.46901	3.53741	5.74903	4.6306	6.94483	3.65158	7.81941	0.316889	1.40098	3.63949	6.67734	0.615057	5.13006	3.25626	5.25877	1.34388	2.43838	4.35956	4.89499	0.197787	3.16434	2.9173	2.09736	3.59014	1.21024
Enhanced	660	7.91023	2.1933	4.66373	2.0922	1.95387	2.79677	5.43458	-0.689105	-0.146314	3.31233	7.11469	9.95998	6.29574	3.16677	5.62324	2.45898	3.63333	6.02475	4.6431	6.80557	3.73851	7.89007	0.27775	0.889725	3.63565	6.52623	0.594182	5.05625	3.80912	5.28069	1.34993	2.18323	4.26192	4.80856	-0.15711	2.94735	2.88654	2.28768	3.45992	1.15239
Enhanced	664	7.91294	2.14843	4.57141	1.91894	1.75439	2.59999	5.54535	-0.780687	-0.0867338	2.85902	6.98785	9.83442	6.49696	3.07979	5.73375	2.62155	3.75471	6.14792	4.65322	6.60301	3.7933	7.91	0.281	0.718121	3.60038	6.42824	0.573918	5.07369	4.30301	5.22275	1.28644	2.0819	4.09832	4.82908	-0.387566	2.72263	2.93698	2.3112	3.37155	1.16334
Enhanced	668	7.9105	2.10661	4.62528	1.8146	1.46756	2.61788	5.64567	-0.820645	0.0508608	2.54148	6.54004	9.67268	6.64394	2.95583	5.95676	2.86414	3.79037	5.98409	4.68801	6.3448	3.78014	7.84406	0.3393	0.896291	3.64565	6.42366	0.498279	5.18074	4.30486	5.12612	1.18024	2.24384	3.86808	4.93427	-0.562728	2.53596	3.05828	2.13974	3.3648	1.18537
Enhanced	672	7.88481	1.96798	4.8058	1.85055	1.14328	2.77728	5.70995	-0.753941	0.101448	2.39165	5.96353	9.55268	6.70946	2.81984	6.3109	2.94244	3.65792	5.57728	4.70677	6.09476	3.71043	7.78401	0.437582	1.10316	3.76472	6.38192	0.410923	5.35381	3.88433	5.07016	1.04631	2.59629	3.60433	5.00758	-0.747024	2.42126	3.18334	1.84323	3.4068	1.13712
Enhanced	676	7.83386	1.76445	4.9478	1.9279	0.942579	2.91473	5.77704	-0.713383	0.142274	2.39637	5.47773	9.50723	6.63856	2.69717	6.7335	2.76587	3.50446	5.17556	4.63575	5.8729	3.61825	7.80189	0.579909	1.17244	3.92685	6.21301	0.36208	5.59407	3.41747	5.09145	0.879281	2.93557	3.38041	4.97068	-0.888538	2.38556	3.24069	1.54839	3.41368	1.0028
Enhanced	680	7.81255	1.61769	4.91978	2.02598	0.905541	3.10229	5.88518	-0.88231	0.154527	2.51943	4.90525	9.52661	6.4614	2.60042	6.98873	2.47449	3.48935	4.9291	4.50803	5.66156	3.53775	7.83171	0.741637	1.21343	4.08113	5.95236	0.337254	5.96073	3.1957	5.17425	0.675483	3.09476	3.23206	4.82908	-0.913613	2.40088	3.23377	1.36862	3.31735	0.85234
Enhanced	684	7.78737	1.55704	4.74479	2.1205	0.942916	3.42016	6.00621	-1.18078	0.0833469	2.63915	4.13881	9.54429	6.28306	2.52478	6.95364	2.32903	3.57163	4.70179	4.44177	5.44837	3.49312	7.8099	0.870439	1.38538	4.11641	5.72269	0.317594	6.40396	3.25279	5.22277	0.485541	3.03568	3.13892	4.61093	-0.837417	2.39242	3.20173	1.34757	3.23168	0.734758
Enhanced	688	7.66432	1.50978	4.4864	2.13898	0.982779	3.77046	6.10667	-1.35472	0.0992306	2.66971	3.46477	9.49662	6.12742	2.45631	6.8471	2.47674	3.59682	4.29609	4.48009	5.23818	3.47416	7.77195	0.992677	1.64536	4.00182	5.6379	0.246672	6.73571	3.36551	5.13305	0.37544	2.88677	3.09172	4.37191	-0.692905	2.30604	3.15632	1.44779	3.32821	0.634425
Enhanced	692	7.47691	1.39114	4.21691	2.03802	0.975604	4.10412	6.18772	-1.38239	0.307889	2.64764	3.21298	9.41928	5.91606	2.38991	6.84516	2.79277	3.54403	3.81546	4.56897	5.06968	3.43139	7.77028	1.15945	1.71855	3.84994	5.71624	0.135086	6.92039	3.40119	4.98205	0.349128	2.81315	3.1046	4.20485	-0.444392	2.17385	3.0984	1.58314	3.51987	0.508813
Enhanced	696	7.31583	1.19548	4.03773	1.82166	0.89919	4.40527	6.213	-1.47606	0.476394	2.61618	3.4564	9.37648	5.62384	2.34247	6.82379	3.07877	3.50598	3.4775	4.65943	4.95367	3.33462	7.81703	1.3189	1.46138	3.72134	5.90909	0.154606	7.09538	3.43737	4.95795	0.37891	2.82237	3.16297	4.14644	-0.085851	2.05601	3.03542	1.66996	3.59994	0.300687
Enhanced	700	7.17068	0.996808	3.97146	1.60068	0.856369	4.55493	6.12142	-1.69063	0.459602	2.56017	4.08151	9.35283	5.35366	2.34933	6.64033	3.29057	3.42556	3.20342	4.71104	4.82853	3.2214	7.90414	1.41035	1.1046	3.56843	6.14994	0.290954	7.21919	3.40571	5.04233	0.454931	2.84035	3.25258	4.16124	0.288119	1.98937	2.96022	1.66604	3.57893	0.0271304
Enhanced	704	6.98889	0.833799	3.95748	1.49756	0.990896	4.50827	5.93388	-1.8614	0.475795	2.45935	4.91313	9.28965	5.18882	2.44447	6.30664	3.41581	3.18648	2.83542	4.66664	4.67939	3.14892	8.03462	1.47048	0.930044	3.41473	6.33871	0.319077	7.13198	3.26152	5.03726	0.553511	2.88726	3.40631	4.23375	0.622673	1.99296	2.86187	1.57981	3.56788	-0.141686
Enhanced	708	6.75226	0.699243	3.94495	1.46948	1.27711	4.35011	5.71363	-1.90336	0.676584	2.33194	5.71766	9.17568	5.06889	2.63933	5.87881	3.40137	2.87242	2.46906	4.52743	4.56344	3.13175	8.1873	1.53085	0.986798	3.35552	6.40651	0.31862	6.90094	3.21961	4.92012	0.632198	3.00706	3.6299	4.36281	0.964703	2.03393	2.76677	1.45225	3.60698	-0.0827139
Enhanced	712	6.45199	0.638814	3.91103	1.45871	1.58571	4.1293	5.44241	-1.89928	0.974325	2.24912	6.24605	9.06643	4.91662	2.91342	5.47063	3.34985	2.59571	2.19798	4.33857	4.47487	3.16209	8.25755	1.56656	1.22981	3.41883	6.38827	0.481072	6.72284	3.20544	4.84521	0.684761	3.17019	3.86331	4.50707	1.32954	2.04329	2.72642	1.32838	3.74256	0.0492186
Enhanced	716	6.10913	0.696961	3.90583	1.49009	1.89063	3.87829	5.10325	-1.9181	1.33402	2.26062	6.41969	9.00695	4.76429	3.22234	5.30869	3.41622	2.32093	1.92726	4.10524	4.38678	3.23309	8.15841	1.56477	1.57504	3.55473	6.3393	0.577706	6.66389	3.03126	4.84359	0.748477	3.33621	4.0822	4.61455	1.65916	2.00898	2.73609	1.23747	3.90528	0.0249354
Enhanced	720	5.81493	0.803173	4.03879	1.48581	2.19704	3.66934	4.81392	-1.95669	1.7052	2.29701	6.37148	8.97309	4.63914	3.51495	5.39329	3.48129	2.02597	1.67176	3.84376	4.35978	3.31686	7.97133	1.5032	1.83722	3.67005	6.27901	0.424438	6.63189	3.111	4.84958	0.861209	3.46544	4.33955	4.64893	1.88668	1.96909	2.72592	1.18552	3.84702	-0.13091
Enhanced	724	5.656	0.861827	4.31374	1.38503	2.4496	3.5503	4.68145	-2.04465	1.91191	2.2872	6.2785	8.93528	4.49601	3.74788	5.32435	3.37529	1.74811	1.62517	3.62012	4.39985	3.37173	7.83204	1.34336	1.92924	3.69814	6.25619	0.333589	6.47218	3.58522	4.9234	1.03986	3.50262	4.66495	4.59348	1.96774	1.92712	2.66548	1.15531	3.53632	-0.270033
Enhanced	728	5.61165	0.870577	4.60252	1.32506	2.65608	3.53818	4.63768	-2.20114	1.98276	2.30614	6.28053	8.88499	4.35711	3.89084	4.96847	3.23389	1.52869	1.82818	3.48069	4.39285	3.37393	7.74133	1.12004	1.97074	3.67593	6.32219	0.469452	6.19607	3.66945	5.14026	1.27457	3.44747	4.97932	4.48974	1.92384	1.86842	2.58481	1.10844	3.28164	-0.357882
Enhanced	732	5.62736	0.85202	4.82704	1.33266	2.86389	3.60739	4.5976	-2.3298	2.14052	2.42989	6.40093	8.79083	4.31599	3.92717	4.77267	3.20454	1.46022	2.12815	3.43484	4.32534	3.31459	7.64877	0.924744	2.01678	3.65208	6.46772	0.535663	6.00658	3.0911	5.38815	1.52224	3.33385	5.16921	4.4016	1.81567	1.83268	2.49223	0.99507	3.27521	-0.340546
Enhanced	736	5.72219	0.78872	5.01215	1.25711	3.00547	3.65725	4.61378	-2.34349	2.38123	2.607	6.5654	8.65794	4.36098	3.85543	4.97189	3.17869	1.57018	2.44896	3.45014	4.29717	3.19513	7.57239	0.822232	1.96043	3.60897	6.67013	0.435319	5.94866	2.56629	5.5471	1.72388	3.17215	5.22236	4.31434	1.61746	1.88768	2.3706	0.775219	3.39961	-0.115595
Enhanced	740	5.89853	0.665217	5.14038	1.18565	2.99532	3.63159	4.73054	-2.29192	2.55568	2.77894	6.87862	8.57247	4.40583	3.6926	5.24093	3.09467	1.69957	2.79705	3.44656	4.31245	3.04385	7.52384	0.837425	1.78974	3.55379	6.87807	0.383807	5.84328	2.39083	5.68124	1.84969	3.02971	5.18988	4.20182	1.24582	2.03527	2.22299	0.444745	3.50433	0.245613
Enhanced	744	6.09899	0.481705	5.12386	1.31251	2.88041	3.56967	4.85163	-2.27324	2.69047	2.94722	7.47783	8.568	4.44532	3.47333	5.33989	3.05515	1.76706	3.09579	3.39297	4.34898	2.9116	7.48582	0.929273	1.63861	3.52656	6.96793	0.398262	5.57003	2.23831	5.84648	1.92848	2.99074	5.05746	4.15531	0.726231	2.18704	2.0809	0.0481482	3.56089	0.607247
Enhanced	748	6.31314	0.286616	4.9688	1.49378	2.72304	3.44954	4.87114	-2.3401	2.88027	3.12805	8.08223	8.56784	4.50427	3.24147	5.37599	3.04863	1.91375	3.25048	3.35336	4.43345	2.85002	7.47661	1.01196	1.57196	3.48936	6.89119	0.424915	5.14472	2.05994	5.96785	2.00592	2.99156	4.78564	4.24857	0.198843	2.24213	1.9987	-0.333235	3.58752	0.969572
Enhanced	752	6.50682	0.224154	4.77889	1.52869	2.49444	3.21807	4.83964	-2.47191	3.14248	3.31942	8.31582	8.52587	4.57015	3.03559	5.41712	2.93939	2.15807	3.30009	3.35971	4.46969	2.88764	7.50934	1.06147	1.53282	3.34707	6.75374	0.541382	4.7066	2.05594	6.01107	2.07454	2.9571	4.38436	4.38222	-0.215455	2.18758	1.99717	-0.611992	3.55061	1.29806
Enhanced	756	6.59478	0.380703	4.54989	1.48112	2.22186	3.00349	4.88426	-2.56393	3.43576	3.45602	8.2544	8.47706	4.66019	2.87721	5.39724	2.71796	2.31078	3.39482	3.33148	4.35194	3.00315	7.56176	1.10711	1.45616	3.0944	6.61582	0.609902	4.55325	2.33234	6.02392	2.09233	2.99075	3.89582	4.4329	-0.488582	2.09282	2.02026	-0.726887	3.37366	1.47651
Enhanced	760	6.6631	0.597611	4.21193	1.37359	2.054	2.97944	4.99888	-2.49778	3.58556	3.47822	8.13432	8.45289	4.81387	2.76805	5.34909	2.52468	2.30932	3.63888	3.19795	4.1913	3.13913	7.63784	1.16371	1.34065	2.8693	6.39662	0.427429	4.90473	2.84835	6.06256	2.05959	3.16076	3.42084	4.38432	-0.673034	2.00787	2.02325	-0.660166	3.09598	1.52043
Enhanced	764	6.85248	0.650971	3.83011	1.18794	2.04474	3.05482	5.0551	-2.27569	3.39982	3.43977	7.94111	8.48929	5.03034	2.69844	5.3452	2.46746	2.21278	3.98554	3.01741	4.11582	3.25838	7.75636	1.24982	1.27157	2.81942	6.05175	0.168231	5.57239	3.27926	6.2155	2.01307	3.35844	3.08151	4.2684	-0.815396	1.95388	2.03218	-0.43312	2.87466	1.5114
Enhanced	768	7.03187	0.549023	3.46958	1.1026	2.08555	3.04027	5.0006	-2.08666	2.96627	3.38167	7.64252	8.64808	5.26689	2.65832	5.29822	2.52911	2.01224	4.31569	2.87906	4.1102	3.35686	7.87213	1.35852	1.35859	2.95579	5.64573	0.0357928	6.16736	3.36542	6.50154	1.96605	3.53375	2.86901	4.1668	-0.879821	1.96204	2.06257	-0.0878532	2.77677	1.41798
Enhanced	772	7.0162	0.462698	3.07236	1.14763	2.15981	2.99253	4.89347	-2.12076	2.51568	3.22943	7.41041	8.92553	5.44929	2.64466	5.09355	2.63729	1.71618	4.54112	2.77649	4.13427	3.4265	7.88456	1.43916	1.59563	3.1631	5.22597	-0.050937	6.61735	3.41394	6.74507	1.91124	3.70696	2.68748	4.16021	-0.813117	1.99224	2.09885	0.331366	2.76757	1.17952
Enhanced	776	6.86551	0.46984	2.70716	1.08666	2.37106	3.06177	4.79205	-2.28319	2.07766	2.96804	7.3219	9.23149	5.52912	2.65832	4.78238	2.75622	1.43709	4.58886	2.67197	4.11921	3.46051	7.76105	1.48971	1.88071	3.28667	4.79629	-0.0997578	7.03938	3.68759	6.773	1.85104	3.75674	2.52045	4.19543	-0.635239	1.93951	2.14892	0.787001	2.79831	0.792014
Enhanced	780	6.66667	0.507308	2.56999	0.890976	2.6803	3.20358	4.71877	-2.33163	1.63782	2.72969	7.16324	9.47365	5.52964	2.69475	4.46943	2.85803	1.3501	4.43362	2.55969	4.00927	3.4926	7.60807	1.52736	2.18167	3.23442	4.40851	0.0266411	7.29948	3.76543	6.60315	1.79271	3.60821	2.39432	4.19622	-0.414668	1.80722	2.20163	1.2451	2.77347	0.277765
Enhanced	784	6.3739	0.512507	2.6465	0.730025	2.92587	3.30618	4.65307	-2.29126	1.37703	2.62042	6.80633	9.5702	5.48822	2.73636	4.15864	2.8745	1.55312	4.16792	2.42436	3.89749	3.57231	7.54559	1.50295	2.50536	3.06616	4.15177	0.295901	7.26831	3.3596	6.3319	1.74423	3.45764	2.31562	4.20854	-0.207153	1.69411	2.20641	1.66748	2.66337	-0.295952
Enhanced	788	5.98929	0.50838	2.76567	0.610322	3.02538	3.39119	4.54437	-2.36409	1.38552	2.59365	6.47229	9.45347	5.44034	2.75628	3.85386	2.79744	1.92781	3.89423	2.29862	3.89733	3.67981	7.5653	1.41641	2.75928	2.93821	4.06266	0.507507	7.13645	2.90623	6.04694	1.71623	3.44188	2.32657	4.25428	-0.00531078	1.64324	2.17096	2.0071	2.6635	-0.835522
Enhanced	792	5.63589	0.510398	2.88414	0.456768	2.97556	3.51336	4.39554	-2.50079	1.44669	2.53517	6.34114	9.14081	5.43565	2.73333	3.66859	2.7478	2.31073	3.60584	2.28508	3.97912	3.72373	7.58219	1.36767	2.85859	2.93657	4.09862	0.550276	7.02954	2.77712	5.79939	1.70356	3.36904	2.44496	4.24267	0.264406	1.6607	2.1526	2.21278	2.96568	-1.27706
Enhanced	796	5.41835	0.458731	3.00609	0.29194	2.85893	3.63674	4.2565	-2.51338	1.37467	2.40956	6.21685	8.73917	5.46319	2.66937	3.62625	2.81454	2.6714	3.27118	2.36333	4.04615	3.64775	7.56208	1.38402	2.8627	3.00938	4.1982	0.543562	6.78649	2.98221	5.51645	1.6788	3.06332	2.58614	4.12996	0.651554	1.74896	2.15587	2.24395	3.37623	-1.55124
Enhanced	800	5.3146	0.332791	3.0757	0.177891	2.83072	3.76156	4.11925	-2.45526	1.24988	2.28778	5.85306	8.35777	5.46917	2.59488	3.55138	2.94475	2.96343	2.91643	2.36851	4.04335	3.48682	7.56121	1.38783	2.79467	3.03796	4.37328	0.644485	6.30849	3.48396	5.1612	1.62078	2.66016	2.69168	3.98197	1.12116	1.85004	2.16384	2.09093	3.46318	-1.62389
Enhanced	804	5.23144	0.209225	3.1107	0.130872	2.92029	3.98469	3.95114	-2.46227	1.16451	2.26926	5.33891	8.03788	5.48134	2.55599	3.37176	3.05793	3.07021	2.58322	2.24348	4.01932	3.3021	7.67838	1.35425	2.53901	2.94499	4.68351	0.772445	5.68421	3.82872	4.91079	1.53865	2.36152	2.82306	3.85764	1.59699	1.88999	2.19064	1.79023	3.15446	-1.60611
Enhanced	808	5.14816	0.146658	3.13056	0.10457	3.01999	4.22914	3.79848	-2.46038	1.08682	2.40866	4.91006	7.77593	5.54887	2.58889	3.1915	3.10835	2.92686	2.31868	2.05423	4.11419	3.10764	7.96021	1.33497	2.16667	2.75432	5.0811	0.791377	4.98298	3.44503	4.87276	1.46652	2.18692	3.0435	3.75259	2.01547	1.86326	2.22358	1.42199	2.80853	-1.61623
Enhanced	812	5.1253	0.111759	2.99896	0.063117	3.07418	4.22746	3.73289	-2.34471	1.04502	2.64729	4.58915	7.57342	5.60165	2.69942	3.03616	3.05656	2.59605	2.1756	1.80581	4.38731	2.87265	8.34323	1.35521	2.01387	2.57987	5.42146	0.760361	4.25769	2.68176	4.89837	1.44191	2.08067	3.32097	3.65882	2.33201	1.81183	2.22566	1.08601	2.64547	-1.59223
Enhanced	816	5.16169	0.0488829	2.64383	0.0200985	3.07883	3.99456	3.75238	-2.18273	1.07229	2.84	4.31355	7.41299	5.53925	2.86207	2.96496	2.91364	2.27616	2.1754	1.50678	4.72986	2.57826	8.70739	1.39673	2.19915	2.54996	5.68435	0.746548	3.64182	2.25459	4.88921	1.48636	2.02334	3.58397	3.6026	2.50873	1.7531	2.21454	0.867331	2.58565	-1.42352
Enhanced	820	5.1357	-0.0269998	2.23008	-0.0393271	3.02761	3.84806	3.8108	-2.0609	1.05623	2.94525	4.24937	7.24468	5.37791	3.03793	3.17164	2.75492	2.07075	2.31392	1.25918	5.02088	2.2609	8.98408	1.4457	2.48998	2.69539	6.00753	0.748268	3.25534	2.19463	4.9328	1.60064	1.98994	3.79264	3.57873	2.52894	1.65304	2.23618	0.80919	2.5372	-1.0985
Enhanced	824	4.95904	-0.0703688	1.91182	-0.13927	2.95579	3.87125	3.8759	-1.94446	0.957853	3.04985	4.60955	7.04497	5.18697	3.19548	3.56403	2.62621	1.85117	2.52946	1.10492	5.21814	1.9872	9.18621	1.49426	2.6916	2.92949	6.45783	0.795238	3.14451	2.27462	5.09338	1.77325	1.985	3.92941	3.53181	2.39176	1.51148	2.2817	0.904361	2.45333	-0.630192
Enhanced	828	4.72898	-0.0996518	1.66295	-0.239938	2.91762	3.86831	3.92469	-1.79194	0.893904	3.16247	5.34108	6.84218	4.99292	3.31984	3.75923	2.5123	1.58762	2.67614	0.981687	5.28369	1.79793	9.31795	1.53368	2.78413	3.12992	6.92552	0.800139	3.28547	2.38438	5.32297	1.98278	2.08107	3.97097	3.46567	2.09465	1.40443	2.30028	1.10405	2.36129	-0.0220116
Enhanced	832	4.59876	-0.136287	1.42793	-0.304739	2.91707	3.77757	3.93924	-1.63242	0.876543	3.22958	6.25665	6.68904	4.80424	3.40746	3.73059	2.42159	1.45225	2.70517	0.883549	5.20721	1.68591	9.32551	1.56036	2.81854	3.19604	7.27727	0.648623	3.53059	2.32951	5.4679	2.20513	2.26809	3.90788	3.44504	1.70363	1.3533	2.27147	1.33881	2.38328	0.701689
Enhanced	836	4.54482	-0.124571	1.2414	-0.321647	2.91108	3.70968	3.91974	-1.46299	0.836506	3.29232	7.17069	6.62501	4.63254	3.45668	3.80027	2.36968	1.49086	2.74237	0.861383	5.06411	1.60422	9.19718	1.53778	2.85025	3.09455	7.51249	0.50322	3.75377	2.16562	5.36252	2.43092	2.41302	3.74611	3.45908	1.34314	1.30644	2.21499	1.54211	2.50612	1.49694
Enhanced	840	4.45206	-0.0212973	1.17044	-0.233706	2.87509	3.69757	3.8759	-1.28482	0.808382	3.38714	7.91556	6.64737	4.48795	3.46396	4.01471	2.28413	1.61699	2.83959	0.894378	4.91646	1.49501	9.00893	1.40708	2.87601	2.88095	7.69567	0.516928	4.01414	2.16247	5.08662	2.65081	2.50165	3.48264	3.4504	1.02896	1.2687	2.15882	1.67076	2.60877	2.24857
Enhanced	844	4.33873	0.125487	1.2383	-0.0338837	2.81768	3.70809	3.82284	-1.22011	0.83536	3.45763	8.53711	6.72649	4.3835	3.42778	4.19304	2.12239	1.79598	2.92909	0.915212	4.73152	1.33783	8.8238	1.19795	2.9154	2.64187	7.77979	0.510871	4.33405	2.18848	4.88963	2.82425	2.64559	3.14591	3.43694	0.695494	1.24478	2.13971	1.71365	2.69048	2.8144
Enhanced	848	4.28978	0.244034	1.40786	0.123807	2.7179	3.79988	3.79722	-1.31792	0.900332	3.48463	9.13794	6.836	4.31133	3.3548	4.29823	2.00581	1.95839	3.05405	0.909593	4.44127	1.15952	8.65983	1.0162	3.03376	2.47413	7.62469	0.350481	4.58825	2.04393	4.80315	2.90642	2.77269	2.81396	3.43546	0.368753	1.18544	2.17426	1.68811	2.72097	3.17833
Enhanced	852	4.30678	0.306292	1.58666	0.0999045	2.55248	4.00225	3.83984	-1.39634	0.981203	3.522	9.52603	6.95561	4.25238	3.26154	4.2713	2.05563	1.97657	3.34034	0.917102	4.05367	0.998313	8.52329	0.897565	3.16143	2.45288	7.17937	0.174246	4.76086	2.0135	4.723	2.90354	2.70695	2.52283	3.39536	0.103523	1.12516	2.20252	1.62569	2.56898	3.38134
Enhanced	856	4.37421	0.29214	1.70238	-0.0432479	2.36306	4.15307	3.93907	-1.33951	1.01745	3.59608	9.58005	7.09247	4.23075	3.16809	4.02761	2.21208	1.80927	3.81226	0.98132	3.70287	0.878184	8.39358	0.818009	3.20818	2.53261	6.53025	0.0704335	4.91783	2.27443	4.7084	2.86217	2.53445	2.2523	3.33797	-0.119693	1.15344	2.15891	1.55724	2.26989	3.37635
Enhanced	860	4.50119	0.171968	1.78096	-0.159102	2.20253	4.12825	4.01207	-1.29272	0.964831	3.65219	9.54252	7.26257	4.29807	3.0871	3.75569	2.29749	1.51729	4.41232	1.09375	3.52866	0.800782	8.25534	0.808125	3.26311	2.60748	5.82293	-0.0188207	4.99991	2.53209	4.80164	2.81604	2.45888	2.00395	3.36791	-0.304301	1.25893	2.07697	1.50436	1.98985	3.11922
Enhanced	864	4.65927	-0.00179745	1.85589	-0.186641	2.09987	4.03998	3.96869	-1.38385	0.893041	3.57719	9.48564	7.42785	4.4517	3.0144	3.59786	2.22681	1.19735	5.09945	1.18751	3.53232	0.749254	8.14753	0.925732	3.33006	2.64379	5.19725	-0.0848152	4.96656	2.64816	4.87979	2.77199	2.45545	1.78893	3.47547	-0.436567	1.38226	2.01943	1.47953	1.76093	2.65282
Enhanced	868	4.84235	-0.123257	1.88446	-0.16531	2.08331	3.99828	3.80161	-1.54656	0.861154	3.30579	9.18725	7.54426	4.5913	2.92906	3.35921	2.11172	0.945493	5.84824	1.224	3.63117	0.720773	8.09777	1.15717	3.30852	2.6217	4.72306	-0.0310509	4.8643	2.74838	4.90075	2.73218	2.40742	1.61212	3.53851	-0.565894	1.4985	1.99005	1.48916	1.53419	2.03128
Enhanced	872	5.0808	-0.216832	1.83489	-0.15682	2.12912	3.92111	3.5909	-1.69809	0.815682	2.90601	8.6645	7.65449	4.60237	2.80566	3.03949	2.0586	0.833342	6.53928	1.23275	3.76355	0.743772	8.07041	1.39838	3.37496	2.48642	4.42891	0.17023	4.62482	2.78029	4.91321	2.69064	2.31371	1.51144	3.5197	-0.678371	1.58043	1.98061	1.53329	1.36077	1.30245
Enhanced	876	5.29525	-0.375705	1.71694	-0.130959	2.16656	3.70055	3.40079	-1.79932	0.700986	2.51972	8.16877	7.83139	4.51805	2.6315	2.95486	2.04337	0.884543	6.9261	1.24719	3.90928	0.842909	8.0316	1.53646	3.65442	2.26586	4.36254	0.405041	4.16731	2.69962	4.84969	2.61316	2.19757	1.51754	3.46676	-0.611597	1.58922	1.996	1.59886	1.2955	0.555041
Enhanced	880	5.35291	-0.538329	1.54624	-0.0341692	2.20465	3.37101	3.21638	-1.78192	0.571946	2.25673	7.80051	8.05867	4.46719	2.41868	3.10388	2.07143	1.05533	6.86936	1.26977	4.09583	0.997366	7.9933	1.5571	3.80597	2.12564	4.44407	0.536896	3.62936	2.6849	4.64309	2.47288	2.08066	1.6173	3.39175	-0.291002	1.50312	2.02149	1.65475	1.23755	-0.12128
Enhanced	884	5.25552	-0.589583	1.38291	0.0198671	2.31598	3.04881	2.99578	-1.6737	0.574328	2.13479	7.46932	8.26702	4.45762	2.20187	3.23751	2.14174	1.31681	6.53984	1.2699	4.33774	1.14947	7.98735	1.51637	3.62716	2.19642	4.44811	0.543453	3.19298	2.74305	4.39914	2.30766	2.02633	1.79223	3.31833	0.127306	1.36326	2.02919	1.65764	1.14054	-0.684544
Enhanced	888	5.08769	-0.560863	1.26845	-0.127997	2.48573	2.77613	2.71856	-1.62577	0.783376	2.09506	7.00533	8.44322	4.42206	2.02376	3.39021	2.19103	1.69988	6.23704	1.20565	4.56605	1.25202	8.04635	1.42843	3.31572	2.36815	4.36241	0.466524	2.8844	2.63267	4.26601	2.17552	2.01975	2.01141	3.32006	0.494981	1.27091	1.99715	1.57194	1.22714	-1.10482
Enhanced	892	4.91317	-0.521168	1.14435	-0.410851	2.64477	2.50268	2.4032	-1.66494	1.07234	2.11096	6.2733	8.59087	4.38738	1.91767	3.60552	2.25492	2.12271	6.10236	1.10003	4.7061	1.29293	8.17414	1.29122	2.94962	2.40748	4.39931	0.341455	2.69557	2.26946	4.27704	2.07463	1.94966	2.23511	3.39203	0.859245	1.24496	1.92693	1.39319	1.62661	-1.34119
Enhanced	896	4.80584	-0.464821	1.03099	-0.594292	2.77414	2.21407	2.12817	-1.69942	1.28513	2.22606	5.33009	8.65778	4.38362	1.89813	3.63611	2.29635	2.41203	6.09115	1.02945	4.75571	1.274	8.29422	1.15181	2.64503	2.2608	4.5571	0.217513	2.65985	1.75983	4.37555	1.98139	1.81374	2.46073	3.44365	1.30847	1.19872	1.85731	1.15801	2.09982	-1.38178
Enhanced	900	4.80498	-0.391889	1.07083	-0.552057	2.86495	1.93858	1.96965	-1.75808	1.46701	2.44797	4.37645	8.60303	4.36865	1.96249	3.43012	2.11566	2.59285	6.09732	1.01862	4.72321	1.1903	8.3008	1.04313	2.70467	2.07132	4.6625	0.162629	2.78368	1.2436	4.50375	1.91357	1.78017	2.68827	3.45367	1.79009	1.1308	1.83093	0.930019	2.42885	-1.27014
Enhanced	904	4.84021	-0.314531	1.21395	-0.402999	2.94112	1.60303	1.91823	-1.90424	1.69484	2.70219	3.56735	8.43921	4.3419	2.09945	3.28508	1.81776	2.80215	6.01734	1.04623	4.61208	1.03777	8.18675	0.961629	2.99563	1.98304	4.7529	0.233426	3.05615	0.922069	4.65004	1.89396	1.96985	2.88419	3.47267	2.16877	1.11012	1.8453	0.767752	2.6335	-1.08813
Enhanced	908	4.80297	-0.246378	1.24528	-0.344882	3.10571	1.07857	1.9336	-2.0507	1.85635	2.91292	3.02857	8.18262	4.35231	2.29381	3.32457	1.75181	3.01633	5.77743	1.10515	4.49373	0.823561	8.0239	0.9282	3.11184	2.03552	5.00983	0.383602	3.45017	0.874364	4.82975	1.91547	2.29259	3.03127	3.50554	2.3536	1.10353	1.85955	0.693155	2.75268	-0.908733
Enhanced	912	4.64327	-0.25306	1.15652	-0.361498	3.36827	0.440349	2.02056	-2.09328	1.88208	3.05977	2.91204	7.85962	4.41904	2.52414	3.35826	1.89096	3.20862	5.39702	1.18226	4.45836	0.582324	7.83452	0.971724	3.10438	2.14366	5.49158	0.476514	3.86933	0.961935	5.01683	1.95532	2.55748	3.13958	3.51316	2.30907	1.06936	1.85939	0.680658	2.85982	-0.748379
Enhanced	916	4.3787	-0.329654	1.03278	-0.291643	3.57486	-0.04101	2.1983	-2.05797	1.93606	3.13451	3.19189	7.51168	4.52178	2.75851	3.22362	1.9643	3.4781	4.9961	1.23434	4.48648	0.384271	7.61567	1.08971	3.23052	2.17946	6.06053	0.482035	4.17568	1.15029	5.1197	1.97503	2.64664	3.22241	3.48444	2.05704	1.06579	1.87961	0.675374	3.05994	-0.561211
Enhanced	920	4.04903	-0.331339	0.818324	-0.187205	3.61366	-0.21198	2.44424	-2.01989	2.14276	3.08484	3.58166	7.15441	4.60667	2.95792	2.98765	1.98471	3.78308	4.69655	1.23108	4.45467	0.291228	7.46007	1.25597	3.44694	2.10972	6.50707	0.457223	4.26392	1.45207	5.09606	1.95174	2.5612	3.30724	3.44778	1.69496	1.10282	1.93214	0.63041	3.22782	-0.255238
Enhanced	924	3.69265	-0.204512	0.57321	-0.253589	3.50253	-0.127989	2.69918	-2.0003	2.39443	2.87602	3.8915	6.79906	4.61194	3.08981	2.85211	2.0964	3.92101	4.56065	1.20639	4.27274	0.302564	7.47604	1.43043	3.52688	1.99592	6.82645	0.403691	4.15769	1.63429	5.05376	1.93743	2.44508	3.39708	3.41927	1.30355	1.11594	1.98396	0.538145	3.17552	0.230936
Enhanced	928	3.37012	-0.051136	0.46503	-0.46458	3.29201	0.0860033	2.93504	-1.94304	2.51839	2.58173	4.22797	6.47929	4.51284	3.14306	2.88533	2.22714	3.88469	4.57401	1.20383	3.98561	0.373624	7.59134	1.58729	3.32136	1.89307	7.17972	0.366666	4.00293	1.5805	5.11625	2.0084	2.51154	3.42313	3.35531	0.888601	1.10488	2.02087	0.431918	3.04857	0.811133
Enhanced	932	3.16833	0.0661206	0.384005	-0.615402	3.03237	0.310308	3.17211	-1.78604	2.48906	2.31807	4.64168	6.22646	4.32813	3.13276	2.89203	2.26218	3.85449	4.58432	1.17641	3.72104	0.463774	7.64752	1.71084	2.9026	1.83335	7.52001	0.408302	3.82439	1.52727	5.25064	2.15803	2.76419	3.32016	3.22028	0.485407	1.0931	2.0421	0.355915	3.05845	1.34364
Enhanced	936	3.1454	0.135795	0.156039	-0.618625	2.78216	0.505282	3.38447	-1.60311	2.45614	2.1283	4.91771	6.05934	4.12237	3.09001	2.63755	2.25721	3.82274	4.39557	1.07639	3.54806	0.533228	7.65694	1.76263	2.47216	1.84964	7.63983	0.441109	3.46811	1.53428	5.32982	2.31297	2.94978	3.11742	3.06763	0.1755	1.06391	2.02738	0.325149	3.04629	1.80368
Enhanced	940	3.29129	0.14513	-0.0579164	-0.485898	2.61027	0.692799	3.48725	-1.5355	2.50562	2.01397	4.94403	5.95534	3.98338	3.04503	2.19281	2.24757	3.62874	3.9696	0.997463	3.42144	0.529398	7.71849	1.74278	2.15297	1.90756	7.51541	0.356711	2.96706	1.35015	5.28193	2.42609	2.91517	2.88829	2.94488	-0.0415381	1.05741	1.97736	0.308642	2.7677	2.17386
Enhanced	944	3.53294	0.134303	-0.0884557	-0.305392	2.57257	0.86948	3.45518	-1.5262	2.51969	2.00548	4.88829	5.83452	3.94711	3.01272	1.90521	2.16458	3.29692	3.38821	1.01055	3.256	0.423056	7.80983	1.73008	2.05516	1.90217	7.28602	0.184037	2.61764	1.01523	5.14599	2.50046	2.7519	2.66283	2.83759	-0.240796	1.13788	1.91512	0.25132	2.3192	2.35951
Enhanced	948	3.77398	0.124692	-0.0843267	-0.303793	2.63634	1.11283	3.34507	-1.39174	2.47846	2.12128	4.84465	5.64782	3.99227	2.98781	1.90152	2.05702	2.95522	2.74598	0.985323	3.01758	0.243518	7.90063	1.78371	2.24739	1.84168	7.03584	0.0534258	2.53717	0.939295	5.00703	2.55219	2.56381	2.43692	2.78646	-0.434739	1.23417	1.83725	0.117862	2.00017	2.34903
Enhanced	952	3.9532	0.0530579	-0.167127	-0.565813	2.73461	1.53787	3.20628	-1.14214	2.5645	2.31419	4.77464	5.45106	4.10552	2.94923	1.91244	2.02118	2.59286	2.1704	0.80812	2.75517	0.0587746	8.05158	1.88539	2.50781	1.87397	6.70417	0.096387	2.52112	1.21488	4.88883	2.58649	2.36549	2.18811	2.8476	-0.547241	1.21283	1.73623	-0.0759568	2.00875	2.18
Enhanced	956	4.07457	-0.0852997	-0.214277	-0.822482	2.89042	2.04711	3.04442	-0.929559	2.76668	2.51187	4.76212	5.31951	4.24774	2.87172	1.74402	1.93038	2.1704	1.74561	0.578829	2.60962	-0.0786096	8.2868	1.97114	2.54131	2.0161	6.15036	0.25788	2.40778	1.44745	4.80342	2.60979	2.16461	1.87822	2.94605	-0.516814	1.06378	1.64281	-0.269854	2.26048	1.8167
Enhanced	960	4.17932	-0.158405	-0.190509	-0.826274	3.10171	2.48166	2.84048	-0.818461	2.83636	2.70622	4.84817	5.24288	4.30552	2.7391	1.52322	1.64167	1.74803	1.44631	0.434681	2.69037	-0.166211	8.56948	1.97361	2.38137	2.09563	5.35942	0.329408	2.23567	1.37457	4.80685	2.63185	1.99121	1.52722	2.9706	-0.38879	0.880521	1.58514	-0.39703	2.38418	1.2874
Enhanced	964	4.3117	-0.0436392	-0.218933	-0.690718	3.22672	2.85311	2.5764	-0.776927	2.70482	2.96164	4.90915	5.1716	4.21054	2.55308	1.45087	1.32114	1.44552	1.22785	0.399722	2.88289	-0.228116	8.84978	1.90715	2.23276	2.03856	4.506	0.276606	2.04026	1.11068	4.86919	2.63084	1.90215	1.20774	2.90885	-0.274217	0.731327	1.55245	-0.426355	2.19394	0.716511
Enhanced	968	4.49143	0.21628	-0.238467	-0.650033	3.15905	3.17247	2.26534	-0.711492	2.54221	3.2696	4.99976	5.11348	4.01904	2.33145	1.5831	1.15734	1.40618	1.09691	0.453999	3.03123	-0.261448	9.0391	1.86877	2.17237	1.95217	3.76411	0.232269	1.80474	0.87862	4.88999	2.57122	1.93185	0.933119	2.80122	-0.185577	0.615393	1.5471	-0.379164	1.97075	0.156616
Enhanced	972	4.67945	0.46148	-0.116035	-0.720519	2.95955	3.38813	1.95168	-0.577106	2.48057	3.47976	5.28873	5.12954	3.80384	2.09852	1.7928	1.05911	1.64643	1.1252	0.579304	3.22828	-0.227379	9.08032	1.88366	2.13645	1.90055	3.2074	0.262232	1.5886	0.882884	4.85203	2.48451	2.00809	0.702756	2.68695	-0.0180927	0.511441	1.60499	-0.313017	1.887	-0.430958
Enhanced	976	4.79481	0.612821	-0.0067356	-0.735879	2.76991	3.50086	1.66714	-0.525245	2.49647	3.48697	5.63895	5.26653	3.61113	1.87643	1.93101	0.985221	1.98752	1.37495	0.739302	3.53687	-0.0992419	9.01887	1.89087	2.02136	1.83068	2.81829	0.40797	1.45523	1.11156	4.78282	2.43647	2.04811	0.580096	2.59644	0.253484	0.414755	1.7245	-0.282878	1.78819	-1.09654
Enhanced	980	4.79573	0.716417	-0.0569321	-0.611931	2.71286	3.50337	1.41557	-0.694945	2.45716	3.34245	5.80929	5.50367	3.49849	1.68273	1.9712	1.0683	2.30443	1.7806	0.865881	3.75179	0.101324	8.91426	1.88079	1.87129	1.70917	2.45288	0.644943	1.35383	1.24797	4.73617	2.40816	2.09341	0.576849	2.55383	0.534804	0.315809	1.85925	-0.305536	1.75837	-1.7803
Enhanced	984	4.69451	0.800382	-0.071139	-0.460593	2.82855	3.39807	1.22235	-0.981236	2.24588	3.13851	5.84136	5.74718	3.47462	1.53568	1.91323	1.21582	2.57888	2.20967	0.898732	3.75337	0.324507	8.77814	1.87169	1.88173	1.56971	1.97996	0.770487	1.27329	1.15988	4.81291	2.32706	2.1907	0.635617	2.57583	0.768818	0.233415	1.98633	-0.349303	2.01637	-2.22233
Enhanced	988	4.51831	0.846154	0.0534157	-0.387625	3.06348	3.23836	1.15365	-1.24946	1.89682	2.97397	5.8853	5.89828	3.49002	1.45597	1.82196	1.21814	2.72199	2.53466	0.867345	3.63969	0.533221	8.6153	1.84659	2.13274	1.4572	1.49471	0.70304	1.33677	1.09852	4.98287	2.18728	2.26142	0.761012	2.60782	0.966605	0.238646	2.0861	-0.355617	2.39755	-2.22544
Enhanced	992	4.32573	0.856464	0.0853085	-0.343379	3.344	2.99265	1.23501	-1.49988	1.58846	2.95183	5.95515	5.96064	3.52133	1.46171	1.83708	1.20776	2.75002	2.64489	0.843759	3.44942	0.709044	8.42386	1.83535	2.57704	1.41295	1.2185	0.614997	1.59657	1.21995	5.09364	2.03515	2.23924	0.969947	2.56841	1.1592	0.332083	2.09636	-0.27722	2.64018	-1.90623
Enhanced	996	4.19266	0.819693	-0.05839	-0.299584	3.62082	2.61098	1.38986	-1.71064	1.48381	3.05022	5.94636	6.06075	3.55169	1.55805	1.92848	1.39828	2.89636	2.62796	0.819636	3.1855	0.824844	8.1667	1.90528	3.12537	1.43375	1.2707	0.566938	1.9524	1.42192	5.14281	1.89594	2.20627	1.20005	2.50429	1.37568	0.428299	1.98645	-0.107867	2.73573	-1.46038
Enhanced	1000	4.11991	0.695199	-0.182955	-0.315973	3.84711	2.17972	1.50765	-1.81948	1.5537	3.13668	5.75949	6.32423	3.53614	1.73159	2.0683	1.63407	3.18917	2.7471	0.752577	2.98935	0.834943	7.80531	2.03079	3.5463	1.4131	1.60046	0.474987	2.32754	1.55149	5.24492	1.78563	2.28628	1.42155	2.52587	1.56705	0.513701	1.81647	0.114134	2.74727	-0.959109
Enhanced	1004	4.03758	0.506437	-0.210477	-0.365423	3.98236	1.78943	1.54647	-1.84012	1.62088	3.12997	5.50377	6.74175	3.45728	1.9515	2.40708	1.69649	3.34616	3.05206	0.641666	3.01058	0.714431	7.37228	2.11152	3.6228	1.25588	2.02701	0.384673	2.68675	1.4765	5.42859	1.72344	2.48588	1.69177	2.65074	1.63013	0.608049	1.66917	0.325776	2.77	-0.454007
Enhanced	1008	3.91654	0.3428	-0.212883	-0.365285	4.00074	1.45266	1.52649	-1.80216	1.60506	3.02282	5.42594	7.19186	3.32739	2.17916	2.76838	1.6979	3.27286	3.33214	0.479291	3.18484	0.502932	6.9778	2.09233	3.3475	1.02889	2.39916	0.362486	2.93057	1.23468	5.66658	1.69978	2.67602	2.01728	2.84236	1.54772	0.658066	1.59498	0.469121	2.91946	0.0376142
Enhanced	1012	3.79129	0.245203	-0.26501	-0.324614	3.86769	1.17414	1.4651	-1.6951	1.57559	2.85147	5.56592	7.57555	3.17103	2.37847	2.74303	1.82635	3.15509	3.45127	0.270383	3.3004	0.28489	6.72615	1.99649	2.82526	0.867867	2.75322	0.338452	3.02313	1.01725	5.92145	1.6852	2.71033	2.31451	3.03945	1.35978	0.657127	1.60478	0.512446	3.04952	0.558673
Enhanced	1016	3.6863	0.208274	-0.480184	-0.308455	3.58417	0.913696	1.37162	-1.54342	1.59335	2.68695	5.77256	7.86662	3.05015	2.5248	2.51239	2.05391	3.09463	3.44018	0.0937713	3.27813	0.121577	6.65581	1.88601	2.27336	0.813831	3.17959	0.238056	3.09304	0.804189	6.14085	1.66507	2.58285	2.5366	3.15166	1.05231	0.665733	1.65456	0.454898	2.84966	1.05573
Enhanced	1020	3.60143	0.269236	-0.82765	-0.32688	3.25811	0.637469	1.25753	-1.40684	1.62198	2.5584	5.91227	8.04332	3.00098	2.61069	2.53332	2.26974	3.10144	3.36597	0.00592481	3.20884	0.0169611	6.75205	1.79838	1.92863	0.823352	3.59873	0.0596166	3.19071	0.461624	6.31306	1.63753	2.43835	2.69739	3.1612	0.623724	0.643549	1.68823	0.314949	2.36836	1.39732
Enhanced	1024	3.58354	0.437973	-1.06118	-0.262401	3.00758	0.452537	1.14682	-1.33214	1.55656	2.44652	5.87871	8.04822	2.95605	2.64589	2.63362	2.38021	3.21393	3.29337	-0.0558838	3.12968	-0.0556285	6.96211	1.71746	1.80938	0.833987	3.86355	-0.159209	3.17228	0.182017	6.44048	1.61418	2.37778	2.77969	3.11084	0.16569	0.524467	1.70154	0.112836	2.01527	1.53485
Enhanced	1028	3.7049	0.588774	-1.12497	0.00386568	2.8252	0.457893	1.10661	-1.33216	1.35468	2.35617	5.68547	7.85154	2.84146	2.65152	2.44283	2.30409	3.3522	3.26585	-0.174025	3.01958	-0.126348	7.21405	1.64196	1.86461	0.80315	4.00108	-0.380834	2.98339	0.202301	6.48943	1.63771	2.33706	2.73398	3.00724	-0.226358	0.385714	1.72534	-0.138825	2.01311	1.4807
Enhanced	1032	3.91636	0.58272	-1.18796	0.345131	2.62886	0.52153	1.17601	-1.34558	1.08198	2.30015	5.49816	7.488	2.71095	2.64982	2.1776	2.1231	3.35297	3.22462	-0.308338	2.93753	-0.229064	7.45631	1.62876	2.05462	0.752686	4.14043	-0.600079	2.77047	0.295873	6.44785	1.75457	2.23296	2.55239	2.88061	-0.532356	0.304031	1.78449	-0.430033	2.24552	1.27597
Enhanced	1036	4.06145	0.465388	-1.2418	0.511299	2.38147	0.461397	1.2811	-1.30662	0.804502	2.2888	5.40392	7.01502	2.68119	2.65446	2.16518	2.0423	3.1922	3.01936	-0.353702	2.94041	-0.391467	7.68656	1.70069	2.195	0.757001	4.32004	-0.750495	2.64712	0.239353	6.36613	1.95868	2.09819	2.27765	2.79756	-0.755302	0.228125	1.86622	-0.739322	2.51844	1.03694
Enhanced	1040	4.11623	0.407255	-1.1671	0.460702	2.13602	0.37618	1.36587	-1.25499	0.633401	2.34423	5.34611	6.50295	2.75866	2.66606	2.21264	2.08825	2.95496	2.60235	-0.314138	3.00079	-0.60719	7.95349	1.7768	2.25118	0.856331	4.52705	-0.709058	2.59778	0.278108	6.32722	2.20181	1.95937	1.95556	2.76297	-0.893775	0.144931	1.92555	-1.02748	2.62525	0.831141
Enhanced	1044	4.22619	0.448033	-0.992196	0.342089	1.97862	0.480135	1.49143	-1.24581	0.702662	2.44734	5.21491	6.05331	2.84276	2.67455	2.07259	2.09668	2.68895	2.11215	-0.280516	3.0855	-0.835708	8.30669	1.7748	2.39152	1.01313	4.70607	-0.543735	2.53629	0.445396	6.37719	2.45935	1.75378	1.60906	2.75182	-0.972475	0.131665	1.9642	-1.2458	2.45015	0.571944
Enhanced	1048	4.43146	0.472294	-0.786949	0.321538	1.9084	0.708038	1.68995	-1.29675	0.87031	2.57751	4.95906	5.73968	2.89134	2.66781	1.939	1.94996	2.39852	1.68174	-0.264334	3.20201	-1.0377	8.68957	1.72844	2.44205	1.16921	4.70997	-0.49751	2.36259	0.392853	6.47753	2.73446	1.50528	1.26344	2.75209	-1.01079	0.183833	2.02724	-1.35462	2.1968	0.169971
Enhanced	1052	4.60577	0.440031	-0.605692	0.488571	1.8711	0.842437	1.88789	-1.46498	0.852089	2.77694	4.75904	5.5488	2.94128	2.64138	2.02319	1.68128	2.10629	1.35255	-0.214763	3.34914	-1.19159	8.91957	1.71994	2.14003	1.28588	4.55614	-0.627801	2.15054	0.270486	6.57605	2.99612	1.38138	0.954909	2.70377	-1.00432	0.202624	2.09942	-1.33971	2.1301	-0.339553
Enhanced	1056	4.68147	0.393431	-0.559669	0.698662	1.89922	0.869009	2.00243	-1.7227	0.691591	3.02528	4.76757	5.42675	2.99513	2.60342	2.19483	1.44884	1.85969	1.18025	-0.125555	3.45841	-1.27533	8.86727	1.75146	1.77494	1.31719	4.52726	-0.731136	2.09279	0.450452	6.65367	3.18087	1.44021	0.68257	2.56347	-0.981601	0.164766	2.14469	-1.21732	2.19993	-0.826443
Enhanced	1060	4.68346	0.298099	-0.665782	0.619877	2.06067	0.918355	1.99278	-1.89505	0.532348	3.20909	4.77632	5.34798	3.03415	2.57064	2.36754	1.35006	1.66446	1.19143	-0.00276153	3.44391	-1.26223	8.58684	1.7639	1.71083	1.26153	4.74148	-0.652518	2.05609	0.675147	6.65667	3.2707	1.51017	0.412114	2.4272	-0.974482	0.166415	2.20198	-1.02801	2.2939	-1.12532
Enhanced	1064	4.62842	0.141069	-0.783704	0.153075	2.32264	1.05074	1.85959	-1.93457	0.238473	3.29728	4.74638	5.30653	3.08978	2.55568	2.69459	1.2577	1.51147	1.28252	0.182136	3.34169	-1.15285	8.20016	1.72764	1.85725	1.20346	4.99051	-0.474685	1.69538	0.659113	6.55084	3.30338	1.42045	0.146853	2.4054	-0.935131	0.260151	2.30681	-0.823728	2.4921	-1.16559
Enhanced	1068	4.5397	0.0319116	-0.843796	-0.386052	2.59946	1.23809	1.65483	-1.9448	-0.19694	3.37128	5.06228	5.25976	3.20459	2.55622	3.18132	1.05965	1.47365	1.3091	0.43794	3.28121	-0.98338	7.77228	1.6458	2.07853	1.16221	5.08472	-0.351104	1.08758	0.646239	6.42625	3.29375	1.20776	-0.0843505	2.43952	-0.80005	0.347387	2.42853	-0.65173	2.77021	-1.04899
Enhanced	1072	4.44117	0.0141784	-0.874028	-0.672034	2.88331	1.43929	1.45708	-1.92336	-0.438029	3.48773	5.69751	5.12993	3.36591	2.55335	3.51673	0.909545	1.60764	1.22598	0.706395	3.29467	-0.792214	7.34135	1.51507	2.38503	1.04388	4.97356	-0.2904	0.657408	0.859212	6.36016	3.21667	1.02943	-0.287761	2.44073	-0.578596	0.326536	2.55949	-0.539077	2.89501	-0.911208
Enhanced	1076	4.35484	-0.0140115	-0.849343	-0.727004	3.24596	1.64565	1.2938	-1.87603	-0.311394	3.58366	6.08817	4.9105	3.50653	2.52183	3.38861	0.980724	1.80537	1.11341	0.916292	3.28839	-0.597593	6.94424	1.34949	2.64232	0.840014	4.64979	-0.234751	0.64333	1.30077	6.2945	3.07661	0.964058	-0.460594	2.46641	-0.292193	0.236576	2.71854	-0.482638	2.80216	-0.780581
Enhanced	1080	4.35583	-0.0860864	-0.806575	-0.690488	3.70303	1.84128	1.10427	-1.93572	0.0188902	3.53671	6.03816	4.72244	3.55993	2.44642	2.87098	1.21928	1.90109	1.01961	1.06822	3.21195	-0.410243	6.59769	1.20461	2.61987	0.641567	4.19373	-0.179535	1.00435	1.80633	6.20543	2.91432	0.959486	-0.534444	2.57273	0.0555462	0.160712	2.86033	-0.451799	2.68952	-0.596932
Enhanced	1084	4.49766	-0.0926721	-0.888013	-0.537826	4.14438	1.99455	0.828535	-2.06812	0.344037	3.33835	5.86797	4.67949	3.52213	2.33368	2.41841	1.49114	1.828	0.820564	1.19509	3.15055	-0.240266	6.29891	1.11472	2.29753	0.463242	3.73916	-0.108322	1.50421	1.92521	6.19182	2.71912	0.944971	-0.454534	2.70596	0.404887	0.125023	2.90535	-0.405642	2.66836	-0.301773
Enhanced	1088	4.71541	0.0209113	-1.1061	-0.287168	4.47902	2.1391	0.506226	-2.06317	0.563468	3.06746	5.83918	4.75222	3.42994	2.21243	2.31636	1.67475	1.60198	0.43727	1.26056	3.19019	-0.0883424	6.03061	1.06137	1.93679	0.27773	3.32591	-0.0330197	1.86425	1.48797	6.26287	2.4154	0.935701	-0.242203	2.82377	0.666973	0.108564	2.8239	-0.316619	2.66802	0.0936502
Enhanced	1092	4.88784	0.185331	-1.35684	-0.123983	4.75493	2.30353	0.232814	-1.91029	0.704508	2.73681	5.94899	4.83555	3.30893	2.12396	2.37644	1.64324	1.27939	0.0463699	1.22233	3.27191	0.0567486	5.80167	1.03655	1.82207	0.116188	2.89177	-0.0275941	2.05371	0.995573	6.26555	1.98894	0.966101	0.0799413	2.86095	0.831442	0.0389529	2.63217	-0.184933	2.66524	0.523558
Enhanced	1096	4.96317	0.343806	-1.6047	-0.100142	5.00094	2.38721	0.0532279	-1.80472	0.815713	2.39808	6.12915	4.87131	3.20718	2.10645	2.35277	1.48989	0.953317	-0.191127	1.15053	3.27826	0.189872	5.68786	1.04915	2.02165	0.0115025	2.36011	-0.0919713	2.1623	0.907142	6.16677	1.558	0.937696	0.50796	2.68002	0.951324	-0.123075	2.36848	-0.0328754	2.68666	0.922257
Enhanced	1100	5.00586	0.496674	-1.79968	-0.0648592	5.10363	2.32624	-0.0420844	-1.82701	0.852602	2.21388	6.43517	4.8574	3.21584	2.18012	2.24908	1.51529	0.734858	-0.334327	1.11641	3.2102	0.255477	5.75237	1.08474	2.41829	-0.0530283	1.75049	-0.186871	2.12465	1.22963	6.15692	1.25077	0.711969	0.988961	2.30474	1.02925	-0.262317	2.08163	0.114951	2.68508	1.25299
Enhanced	1104	5.06601	0.634954	-1.78715	0.0476221	4.98664	2.25131	-0.0300768	-1.84832	0.814421	2.25284	6.93432	4.83239	3.35546	2.33662	2.11189	1.71612	0.732917	-0.438597	1.05488	3.19082	0.189552	5.95879	1.13784	2.77892	-0.109989	1.25966	-0.2871	1.96601	1.69155	6.30155	1.06874	0.397334	1.44986	1.99158	0.990164	-0.263022	1.81598	0.249383	2.66678	1.51849
Enhanced	1108	5.04601	0.717836	-1.47754	0.137992	4.73418	2.29702	0.137475	-1.74229	0.793134	2.40264	7.5529	4.85276	3.50184	2.5356	1.88531	1.78943	0.96402	-0.486862	0.912796	3.31336	0.0152949	6.23492	1.22136	2.88441	-0.153756	1.07363	-0.310666	1.94665	1.83254	6.40923	0.93673	0.278995	1.85132	1.93945	0.791369	-0.19567	1.6136	0.377725	2.71388	1.70975
Enhanced	1112	4.83207	0.717004	-1.02282	0.101776	4.45032	2.42704	0.426813	-1.58147	0.795414	2.4888	8.19929	4.90851	3.52829	2.71245	1.62006	1.7167	1.28034	-0.516453	0.770924	3.52366	-0.164278	6.52929	1.31626	2.71215	-0.112402	1.13292	-0.272689	2.17014	1.57603	6.37829	0.820667	0.418325	2.1508	2.09837	0.482148	-0.135125	1.49978	0.511658	2.76039	1.74452
Enhanced	1116	4.4448	0.67664	-0.695616	-0.0526966	4.16128	2.52165	0.745186	-1.50933	0.783464	2.43756	8.75873	4.93872	3.43886	2.79837	1.57894	1.70596	1.55302	-0.525177	0.703424	3.66796	-0.283926	6.75383	1.40581	2.35227	0.0601731	1.33627	-0.310441	2.4476	1.44136	6.32431	0.72142	0.591148	2.30841	2.2831	0.13426	-0.0254254	1.46237	0.651376	2.70728	1.57378
Enhanced	1120	3.9747	0.668117	-0.602335	-0.213863	3.88571	2.47252	1.04733	-1.52039	0.828744	2.4069	8.98519	4.96008	3.27208	2.74823	1.78974	1.75446	1.86501	-0.451604	0.712774	3.64621	-0.362167	6.79417	1.5318	1.96999	0.273728	1.7556	-0.399482	2.62955	1.58582	6.34379	0.625257	0.592738	2.33916	2.39057	-0.18911	0.109769	1.47594	0.778018	2.66811	1.32467
Enhanced	1124	3.52127	0.671557	-0.673666	-0.285151	3.65907	2.22924	1.30372	-1.54704	1.00697	2.59992	8.68043	5.03629	3.02251	2.56245	1.83727	1.77233	2.32358	-0.350373	0.784385	3.48999	-0.431822	6.61515	1.70551	1.83503	0.404955	2.37604	-0.438907	2.73889	1.64611	6.40674	0.543058	0.401363	2.28792	2.46253	-0.441193	0.147612	1.51177	0.856758	2.67893	1.16798
Enhanced	1128	3.15383	0.624632	-0.847406	-0.256753	3.48512	1.86501	1.45615	-1.58462	1.26604	2.94352	7.93586	5.16794	2.73865	2.28868	1.54048	1.74201	2.8186	-0.284535	0.846071	3.32531	-0.499618	6.29739	1.83528	1.94242	0.459259	3.00302	-0.459297	2.77972	1.52877	6.42377	0.533184	0.142605	2.18639	2.53386	-0.642832	0.10531	1.53708	0.848801	2.52287	1.09838
Enhanced	1132	2.83371	0.563635	-1.08126	-0.145987	3.33037	1.47992	1.49789	-1.59091	1.50767	3.23626	7.15555	5.34521	2.53123	1.99933	1.2118	1.61181	3.17258	-0.155454	0.818745	3.30063	-0.577113	5.96699	1.86677	1.97552	0.503912	3.55168	-0.441418	2.6602	1.29742	6.33443	0.629747	-0.0147382	2.03881	2.57137	-0.820969	0.0993978	1.55676	0.728445	2.21878	0.992858
Enhanced	1136	2.528	0.546803	-1.35605	0.00140062	3.16006	1.04824	1.47567	-1.51457	1.66839	3.45538	6.66254	5.56936	2.43154	1.75831	1.03755	1.42067	3.35991	0.145477	0.743182	3.45702	-0.702747	5.70383	1.87854	1.92758	0.560135	4.0044	-0.319132	2.38418	0.932277	6.166	0.816935	-0.00489422	1.80881	2.57541	-0.940889	0.150486	1.59677	0.498825	2.07366	0.794151
Enhanced	1140	2.33821	0.514023	-1.72224	0.0636556	2.99703	0.554949	1.39667	-1.44722	1.68464	3.63702	6.26697	5.75448	2.34006	1.59774	0.972906	1.35129	3.4239	0.610039	0.686035	3.68842	-0.913293	5.53028	1.91495	2.06055	0.626521	4.26646	-0.199195	2.14415	0.630839	5.97519	1.0859	0.123998	1.46144	2.57487	-0.99944	0.219923	1.64232	0.198997	2.04928	0.530538
Enhanced	1144	2.33297	0.408376	-2.19234	0.0141297	2.94559	0.170694	1.25982	-1.48046	1.50537	3.71756	5.65724	5.80854	2.14848	1.51549	1.08434	1.43952	3.36762	1.16179	0.61633	3.92562	-1.20173	5.45836	1.88161	2.27349	0.67691	4.38863	-0.217521	2.05324	0.509574	5.78581	1.42961	0.33648	1.01786	2.57327	-1.02613	0.294955	1.67427	-0.102835	1.83979	0.218966
Enhanced	1148	2.43079	0.304321	-2.64462	0.0211731	3.07122	0.0735055	1.10498	-1.55072	1.18285	3.66143	4.89259	5.78331	1.90213	1.4896	1.41994	1.49567	3.19256	1.68139	0.503668	4.16052	-1.51521	5.4786	1.72065	2.24395	0.673416	4.541	-0.31951	1.96405	0.360647	5.60735	1.79826	0.616557	0.526965	2.58228	-0.978466	0.363611	1.68473	-0.32944	1.55689	-0.15013
Enhanced	1152	2.56144	0.266418	-2.91248	0.149167	3.27912	0.20724	0.934215	-1.64236	0.883467	3.50272	4.10139	5.77198	1.75933	1.4941	1.82151	1.36785	2.93047	2.08923	0.395566	4.27055	-1.79426	5.53755	1.52196	1.97591	0.646702	4.72127	-0.323205	1.72592	0.157332	5.4218	2.13526	0.882763	0.0349856	2.58709	-0.807528	0.424724	1.61524	-0.421396	1.58577	-0.507828
Enhanced	1156	2.71632	0.255001	-2.95271	0.266156	3.4061	0.36058	0.719562	-1.82739	0.737563	3.24281	3.30875	5.76918	1.74934	1.50599	2.03521	1.15856	2.69227	2.44087	0.354655	4.17747	-1.99333	5.56974	1.38705	1.74603	0.644778	4.86248	-0.0917703	1.40586	0.0703901	5.21163	2.42803	1.03108	-0.396756	2.53531	-0.552964	0.49364	1.45452	-0.358131	1.91595	-0.711683
Enhanced	1160	2.85154	0.229068	-2.85412	0.370626	3.3898	0.425166	0.499005	-2.0067	0.673789	2.88934	2.5883	5.73314	1.75954	1.50392	1.94622	1.15818	2.60666	2.84753	0.421058	4.03395	-2.0747	5.54743	1.31203	1.75568	0.640296	4.97445	0.303982	1.18239	0.110026	5.02485	2.67219	1.05197	-0.715651	2.48084	-0.294377	0.535114	1.34035	-0.163971	2.18115	-0.745604
Enhanced	1164	2.92007	0.193952	-2.62848	0.550633	3.30219	0.463139	0.316454	-2.00414	0.535823	2.55402	1.95528	5.674	1.77456	1.46789	1.7796	1.48122	2.58606	3.3194	0.595571	3.94072	-2.0241	5.50185	1.22775	1.92358	0.606165	5.02058	0.609402	1.19021	0.282241	4.88007	2.83465	1.02045	-0.926471	2.56076	-0.0919167	0.485857	1.3659	0.102579	2.2114	-0.743173
Enhanced	1168	2.93947	0.177538	-2.2265	0.677512	3.23155	0.532186	0.158711	-1.83664	0.36272	2.37552	1.43222	5.64995	1.87209	1.38507	1.81496	1.87199	2.44301	3.69104	0.827148	3.80677	-1.8739	5.46032	1.09936	1.92416	0.571155	4.97408	0.650198	1.39168	0.66354	4.71614	2.90664	0.973388	-1.06995	2.76113	0.0742228	0.359778	1.44665	0.371094	2.2069	-0.73281
Enhanced	1172	2.97066	0.188668	-1.78578	0.620597	3.14646	0.590873	0.0283945	-1.59203	0.311713	2.3607	1.07639	5.72342	2.05142	1.25925	1.90399	2.08679	2.24921	3.74068	1.06371	3.62622	-1.68428	5.41378	0.979305	1.67452	0.532354	4.88566	0.46797	1.59395	1.20459	4.5727	2.9511	0.869206	-1.16943	2.95982	0.31752	0.225385	1.49929	0.583071	2.42312	-0.581724
Enhanced	1176	3.06258	0.166436	-1.50978	0.540065	2.97147	0.588052	-0.0421911	-1.29384	0.374203	2.38375	0.749702	5.90414	2.26529	1.11395	1.70559	2.18969	2.16669	3.45549	1.27927	3.49851	-1.50589	5.40858	0.92817	1.55081	0.446545	4.72752	0.208859	1.69453	1.6832	4.58992	3.03286	0.681633	-1.23155	3.15503	0.67257	0.0977353	1.52998	0.709192	2.85021	-0.213777
Enhanced	1180	3.20378	0.0740348	-1.42391	0.561548	2.8012	0.491837	-0.038135	-1.01037	0.430164	2.33962	0.453585	6.13107	2.48621	0.985448	1.21185	2.24139	2.14325	3.08312	1.4713	3.42172	-1.36511	5.51818	0.926603	1.7127	0.338736	4.4441	0.025909	1.7402	1.82245	4.7595	3.13307	0.466506	-1.25516	3.36223	0.989514	-0.0504824	1.53159	0.752654	3.23729	0.306015
Enhanced	1184	3.37008	-0.026942	-1.48999	0.506063	2.81942	0.29682	0.0243197	-0.827958	0.414112	2.26289	0.557167	6.31313	2.67208	0.909587	0.628128	2.12812	2.10273	2.82852	1.67292	3.35662	-1.2594	5.69601	0.945677	1.84598	0.294925	4.09469	-0.0035696	1.81031	1.62116	4.9284	3.18688	0.30421	-1.21767	3.44158	1.14245	-0.169135	1.48801	0.738659	3.40497	0.863588
Enhanced	1188	3.59014	-0.114682	-1.63479	0.287616	3.03793	0.153616	0.103643	-0.758811	0.296179	2.24915	1.13805	6.38182	2.80655	0.908388	0.0705349	1.84745	2.08184	2.62117	1.88168	3.32634	-1.16084	5.85673	0.992617	1.88152	0.347702	3.72502	0.0173403	2.03138	1.34312	5.03193	3.16138	0.21343	-1.10288	3.29862	1.18631	-0.150309	1.43248	0.6983	3.45844	1.39143
Enhanced	1192	3.84288	-0.209044	-1.63487	0.15114	3.33122	0.284805	0.18765	-0.833856	0.16263	2.26954	1.84095	6.32354	2.92983	0.983823	-0.325921	1.59804	2.10574	2.23528	2.01776	3.32101	-1.05644	6.04268	1.05225	2.0532	0.453693	3.3273	-0.0563167	2.42453	1.03317	5.13236	3.06084	0.149455	-0.928573	3.04495	1.17715	-0.00842649	1.40562	0.657401	3.61401	1.89392
Enhanced	1196	4.00166	-0.237337	-1.40491	0.242705	3.60812	0.635314	0.278386	-1.11029	0.240274	2.25259	2.48184	6.16835	3.05765	1.11804	-0.419656	1.56161	2.16901	1.55499	2.0548	3.29367	-0.980977	6.32975	1.11759	2.23413	0.556335	2.95555	-0.172776	2.74458	0.600949	5.26129	2.91306	0.0696816	-0.703997	2.82608	1.05712	0.129209	1.40371	0.636642	3.89033	2.36905
Enhanced	1200	3.99453	-0.146573	-1.22738	0.400525	3.80899	0.908676	0.29488	-1.47194	0.539555	2.33173	3.1078	5.94688	3.15951	1.27897	-0.339041	1.68486	2.19149	0.661316	2.0589	3.28227	-0.977439	6.67182	1.2039	2.1809	0.625192	2.62515	-0.191518	2.78012	0.186438	5.34492	2.75622	-0.0333412	-0.410892	2.72439	0.826302	0.197288	1.39294	0.65638	4.07995	2.77856
Enhanced	1204	3.87335	-0.00663654	-1.28808	0.471159	3.90044	0.987097	0.161336	-1.64062	0.774408	2.67309	3.76428	5.68029	3.21742	1.42904	-0.276027	1.71999	2.07524	-0.324411	2.05575	3.39103	-1.03565	6.95528	1.2825	2.07613	0.647969	2.24979	-0.0892049	2.57823	0.0458023	5.3182	2.58868	-0.151153	-0.0413257	2.79485	0.594571	0.174333	1.35563	0.734957	4.00996	3.10297
Enhanced	1208	3.67418	0.14685	-1.36061	0.454834	3.92545	0.983152	-0.0534936	-1.51693	0.855964	3.13388	4.49693	5.40271	3.23689	1.53574	-0.0764594	1.60091	1.95362	-1.34533	2.00022	3.63178	-1.10886	7.10036	1.33492	2.05256	0.609686	1.79083	0.0866651	2.24427	0.335087	5.22623	2.37166	-0.267958	0.389111	2.97918	0.41422	0.0490463	1.30368	0.873693	3.76965	3.29882
Enhanced	1212	3.35609	0.361186	-1.28132	0.426532	3.95589	1.01781	-0.252526	-1.29192	0.965043	3.45055	5.31101	5.14	3.23003	1.58012	0.397994	1.49675	2.00608	-2.30067	1.86707	3.86238	-1.17489	7.06637	1.36984	1.94007	0.533647	1.27755	0.253149	1.86864	0.73975	5.12232	2.11011	-0.36991	0.853479	3.09731	0.251606	-0.0713877	1.25286	1.03959	3.60762	3.29408
Enhanced	1216	2.91922	0.604325	-1.2037	0.469957	4.02269	1.17737	-0.441794	-1.12536	1.12509	3.60497	6.14334	4.90247	3.21275	1.56098	0.836675	1.43556	2.10037	-3.04617	1.69818	3.92149	-1.24492	6.8636	1.33264	1.8717	0.514728	0.790042	0.285125	1.62978	0.624747	4.97748	1.85697	-0.477935	1.32874	3.04824	0.086656	-0.0630195	1.23064	1.16615	3.63242	3.10786
Enhanced	1220	2.46654	0.745783	-1.2116	0.544161	4.11876	1.41269	-0.656613	-0.999215	1.25613	3.71091	6.86862	4.74051	3.19055	1.49082	0.989958	1.36475	2.06515	-3.54826	1.56944	3.79989	-1.33247	6.55861	1.20699	2.08859	0.636574	0.516191	0.164532	1.6468	0.235749	4.78671	1.62682	-0.596687	1.79008	2.88225	-0.083761	0.0196892	1.27703	1.18477	3.72355	2.82364
Enhanced	1224	2.09638	0.739348	-1.2239	0.49513	4.21939	1.50908	-0.876007	-0.921925	1.40056	3.72718	7.36272	4.70671	3.14711	1.38607	1.0744	1.38038	2.00731	-3.85176	1.5148	3.63509	-1.44887	6.19578	1.10125	2.31794	0.874566	0.576475	0.0612798	1.7675	0.453217	4.62298	1.39881	-0.628986	2.17335	2.68963	-0.271201	0.0671878	1.38232	1.07091	3.67289	2.47598
Enhanced	1228	1.82444	0.675457	-1.25868	0.28796	4.30279	1.44529	-1.05184	-0.932458	1.52179	3.53372	7.65481	4.74082	3.06215	1.25846	1.27929	1.47309	2.06189	-3.9364	1.50136	3.55174	-1.6088	5.80643	1.07405	2.34497	1.10807	0.87294	0.159533	1.79336	1.03103	4.53207	1.20533	-0.478673	2.40801	2.56132	-0.459096	0.0909634	1.47082	0.872916	3.39526	2.06936
Enhanced	1232	1.65674	0.628048	-1.37699	0.0598742	4.38537	1.48957	-1.16842	-0.947697	1.46108	3.20885	7.74009	4.74032	2.93599	1.11342	1.483	1.45939	2.1792	-3.74366	1.4991	3.57095	-1.80955	5.52726	1.08038	2.42723	1.22764	1.2755	0.41834	1.79322	1.11911	4.49073	1.11828	-0.221475	2.4894	2.54944	-0.591797	0.139446	1.46937	0.697043	3.09095	1.61391
Enhanced	1236	1.61925	0.589351	-1.49039	-0.075478	4.49225	1.76373	-1.23307	-0.883227	1.18493	3.00323	7.40245	4.70679	2.78405	0.957912	1.54026	1.30708	2.26917	-3.28138	1.54486	3.666	-2.00986	5.51752	1.09508	2.59703	1.25073	1.69584	0.600924	1.82595	0.946261	4.46867	1.142	-0.0287968	2.42724	2.5546	-0.64081	0.204216	1.37628	0.65189	3.03467	1.1115
Enhanced	1240	1.68737	0.545065	-1.47908	-0.111989	4.57437	2.0974	-1.25672	-0.774845	0.798627	3.0016	6.64152	4.67946	2.61595	0.809512	1.43726	1.12103	2.32984	-2.6341	1.69457	3.79826	-2.14247	5.72208	1.12033	2.61225	1.2737	2.02047	0.621224	1.70044	0.995528	4.45201	1.20598	0.0552666	2.19192	2.43133	-0.638236	0.273471	1.27797	0.784697	3.20335	0.58101
Enhanced	1244	1.79675	0.50185	-1.39273	-0.0491992	4.55778	2.31852	-1.27846	-0.663802	0.431564	3.03178	5.79344	4.63965	2.44821	0.69945	1.29666	0.935261	2.3975	-1.889	1.92572	3.88294	-2.15237	5.92089	1.17183	2.52007	1.29547	2.25802	0.628957	1.39747	0.954379	4.42671	1.26699	0.169132	1.81071	2.23792	-0.611519	0.352894	1.25168	1.04939	3.39829	0.0817308
Enhanced	1248	1.90751	0.450795	-1.37653	0.0913159	4.46891	2.37507	-1.32292	-0.589717	0.226756	2.97846	4.95872	4.60149	2.2993	0.662785	1.25615	0.769838	2.49646	-1.07674	2.16223	3.8399	-2.03017	5.99518	1.29055	2.42159	1.21528	2.54176	0.65249	1.14908	0.740886	4.38229	1.35189	0.467749	1.38952	2.14339	-0.564788	0.421721	1.2561	1.32733	3.5203	-0.313372
Enhanced	1252	2.00349	0.34684	-1.4721	0.190324	4.3871	2.30182	-1.37079	-0.63193	0.272121	2.93255	3.97978	4.65228	2.15641	0.720945	1.2656	0.692208	2.65202	-0.19195	2.38131	3.69656	-1.81739	5.96997	1.47502	2.21822	1.00715	2.8769	0.565573	0.970287	0.788819	4.30693	1.50058	0.906893	0.986935	2.13011	-0.525133	0.445346	1.21913	1.49187	3.45993	-0.548602
Enhanced	1256	2.08652	0.172088	-1.60823	0.194364	4.35678	2.22755	-1.46318	-0.774007	0.485154	2.95987	3.02325	4.8465	2.01587	0.866757	1.24775	0.776376	2.79883	0.72225	2.56377	3.58526	-1.57856	5.88266	1.65361	1.96501	0.768541	3.16204	0.413086	0.762564	0.970137	4.22302	1.70896	1.25009	0.596664	2.05789	-0.490295	0.41817	1.16179	1.4793	3.15148	-0.606697
Enhanced	1260	2.15964	0.0173476	-1.71384	0.179469	4.4136	2.21829	-1.6798	-0.931517	0.707841	2.97542	2.46684	5.14321	1.9302	1.06267	1.23751	1.0443	2.77088	1.61822	2.61441	3.63018	-1.36614	5.75352	1.73347	1.83655	0.599378	3.3617	0.337458	0.60031	0.803609	4.24098	1.91925	1.34295	0.230241	1.94431	-0.394462	0.37202	1.12037	1.32076	2.86056	-0.532715
Enhanced	1264	2.18328	-0.0171495	-1.74713	0.125078	4.5433	2.1697	-1.96604	-1.12457	0.864082	2.90071	2.29033	5.43693	1.92282	1.25538	1.13721	1.33561	2.59233	2.55101	2.49221	3.80615	-1.21464	5.60538	1.66309	1.81776	0.49113	3.49787	0.32148	0.496965	0.434464	4.43005	2.04416	1.24403	-0.0902446	1.92843	-0.222747	0.366908	1.08342	1.11522	2.90107	-0.404406
Enhanced	1268	2.12915	0.0192925	-1.69601	-0.0127581	4.67685	2.03877	-2.17141	-1.33093	0.905681	2.74717	2.25386	5.64432	1.93711	1.39913	0.794312	1.41806	2.49025	3.50762	2.28745	3.95515	-1.14738	5.46089	1.49545	1.9098	0.367591	3.67039	0.294935	0.430121	0.375695	4.66747	2.02474	1.05473	-0.372675	2.03465	-0.0312983	0.431586	1.07008	0.962683	3.15674	-0.239087
Enhanced	1272	2.06317	0.00953171	-1.61052	-0.0826757	4.81949	1.94125	-2.22904	-1.3577	0.809528	2.54364	2.39209	5.76669	1.93239	1.47414	0.37475	1.32439	2.50286	4.26694	2.07342	4.00583	-1.1537	5.3551	1.32973	2.20316	0.20737	3.99066	0.26296	0.529745	0.715141	4.80652	1.89101	0.853067	-0.628041	2.16064	0.167137	0.512963	1.11523	0.906554	3.3311	-0.00916
Enhanced	1276	2.05314	-0.0629166	-1.56508	-0.00815123	5.01068	1.91418	-2.18284	-1.14266	0.629929	2.332	2.69784	5.82882	1.92623	1.49037	0.221008	1.28828	2.5131	4.70472	1.86218	4.04929	-1.18147	5.30599	1.18236	2.47576	0.014596	4.3003	0.214504	0.77312	1.07159	4.87978	1.73715	0.745775	-0.835393	2.20997	0.399338	0.575457	1.18387	0.921666	3.3705	0.241433
Enhanced	1280	2.03228	-0.144277	-1.55749	0.0436232	5.20266	1.87118	-2.08761	-0.913882	0.358153	2.1978	2.88966	5.8087	1.93993	1.47403	0.413837	1.42109	2.55407	4.91657	1.70477	4.15422	-1.19704	5.26272	1.03482	2.39318	-0.263579	4.27972	0.137023	0.99689	1.15543	4.96949	1.62105	0.723316	-0.96146	2.15035	0.635658	0.671096	1.20478	0.948708	3.3298	0.464692
Enhanced	1284	1.87546	-0.201695	-1.52578	0.0140239	5.3441	1.778	-1.92712	-0.876247	-0.0195767	2.18458	2.95641	5.68395	1.96973	1.44822	0.740206	1.67294	2.68283	4.91883	1.64683	4.2706	-1.22319	5.14794	0.925736	2.09476	-0.605132	3.89445	0.103953	1.28741	1.10924	5.06167	1.53586	0.612417	-1.01014	2.06194	0.781828	0.815323	1.13826	0.941529	3.22545	0.7594
Enhanced	1288	1.60181	-0.221906	-1.46203	0.00404078	5.44136	1.66399	-1.67428	-0.955406	-0.337273	2.20187	3.19465	5.46594	1.99126	1.42007	0.975222	1.93022	2.82226	4.63256	1.64296	4.33571	-1.2892	4.96831	0.859133	1.88699	-0.830823	3.3439	0.135188	1.6885	1.18912	5.13922	1.46819	0.339328	-1.01079	2.06349	0.782768	0.934043	0.994722	0.893395	3.12941	1.22841
Enhanced	1292	1.33605	-0.201035	-1.37729	0.0051505	5.48413	1.56995	-1.3895	-0.92546	-0.470642	2.14045	3.56925	5.18051	1.99776	1.38385	1.06384	2.08168	2.86603	4.0974	1.64945	4.33556	-1.38671	4.84524	0.762878	1.76615	-0.823129	2.75224	0.0973871	1.91952	1.4257	5.22989	1.40417	0.0051237	-0.966931	2.10529	0.709618	0.9823	0.844505	0.829323	3.05894	1.77566
Enhanced	1296	1.07691	-0.126417	-1.20838	-0.0105828	5.45631	1.52321	-1.12475	-0.705573	-0.484112	2.05443	3.74999	4.87653	2.0381	1.33496	1.13568	2.06746	2.77018	3.45849	1.71196	4.24498	-1.50004	4.8794	0.630244	1.71182	-0.652077	2.2237	-0.052366	1.90607	1.66754	5.32232	1.31603	-0.291673	-0.873169	2.05171	0.645946	0.987874	0.76685	0.778777	2.93919	2.23181
Enhanced	1300	0.74657	0.032627	-0.919071	-0.00118215	5.3748	1.43023	-0.865617	-0.458948	-0.422652	2.06005	3.70674	4.6027	2.15772	1.28283	1.34229	1.84987	2.64467	2.8336	1.85959	4.04324	-1.64263	5.0126	0.548515	1.76808	-0.41052	1.85987	-0.150818	1.92113	1.63714	5.38857	1.21772	-0.46028	-0.74557	1.96066	0.549867	0.990301	0.77966	0.75606	2.85102	2.54231
Enhanced	1304	0.389404	0.244149	-0.602879	-0.000889905	5.28723	1.13112	-0.680304	-0.377144	-0.293707	2.12921	3.71747	4.35504	2.31277	1.25002	1.61759	1.47383	2.63892	2.1895	1.99907	3.81191	-1.84117	5.10632	0.548637	1.80032	-0.145524	1.61696	-0.119681	2.03708	1.21899	5.45713	1.16593	-0.414058	-0.595027	1.97017	0.393757	0.998915	0.851536	0.758975	2.93152	2.74897
Enhanced	1308	0.0932498	0.392199	-0.393866	-0.00458258	5.28692	0.670855	-0.688308	-0.478976	-0.123481	2.21024	3.87409	4.10699	2.41532	1.25707	1.73329	1.12195	2.70396	1.4009	2.0128	3.68224	-2.09572	5.10277	0.560792	1.78018	0.0555327	1.40699	-0.0851823	2.07166	0.796464	5.53904	1.1622	-0.238086	-0.428239	2.03856	0.255658	0.99208	0.940316	0.781685	3.0878	2.91881
Enhanced	1312	-0.124281	0.384597	-0.364384	0.11854	5.41399	0.289205	-0.85458	-0.645385	0.120287	2.35948	4.03528	3.85985	2.46053	1.30589	1.59982	0.911435	2.76323	0.522676	1.90574	3.68336	-2.36912	5.04001	0.531697	1.88082	0.143716	1.21849	-0.123974	1.93781	0.758195	5.5496	1.142	-0.14119	-0.238598	2.05651	0.118797	0.956375	1.0224	0.824961	3.18267	3.04751
Enhanced	1316	-0.245599	0.21942	-0.474691	0.317081	5.51858	0.111599	-1.06139	-0.723784	0.422284	2.53223	4.1825	3.63152	2.51536	1.37574	1.37369	0.778808	2.84179	-0.23095	1.78551	3.71207	-2.60877	4.97061	0.490299	2.0306	0.190317	1.08827	-0.163712	1.73075	0.911298	5.42674	1.06716	-0.218371	0.0230288	2.0013	-0.125052	0.908111	1.10473	0.892877	3.22181	3.00492
Enhanced	1320	-0.255472	-0.0279833	-0.590036	0.317287	5.40351	0.0694839	-1.30288	-0.631028	0.623937	2.55036	4.32797	3.4444	2.56765	1.43548	1.27396	0.644682	2.83214	-0.74214	1.76099	3.65896	-2.76424	4.91196	0.483423	2.04327	0.239148	1.1174	-0.171836	1.61185	0.929848	5.24105	0.951037	-0.419433	0.358379	1.85953	-0.417017	0.86603	1.1802	0.979573	3.18304	2.69661
Enhanced	1324	-0.197859	-0.272826	-0.655923	0.0478817	5.08333	0.100208	-1.60751	-0.43284	0.647125	2.40665	4.24155	3.34107	2.52388	1.46044	1.30314	0.544163	2.56362	-0.951165	1.88097	3.58861	-2.80074	4.87308	0.501387	2.01885	0.251274	1.37721	-0.206319	1.55244	0.898213	5.07763	0.820001	-0.618599	0.658809	1.62699	-0.582918	0.845361	1.22416	1.05959	2.99948	2.16887
Enhanced	1328	-0.120683	-0.487954	-0.772499	-0.240338	4.73405	0.262406	-1.89645	-0.247984	0.611726	2.26415	3.75653	3.35734	2.37762	1.44064	1.23857	0.604032	2.08597	-0.776845	2.1047	3.64925	-2.72265	4.90942	0.504732	2.02019	0.235743	1.7658	-0.251113	1.31505	1.02785	4.94643	0.711474	-0.656641	0.850546	1.40767	-0.59325	0.86358	1.24672	1.09223	2.72094	1.50164
Enhanced	1332	0.0113353	-0.646915	-0.96789	-0.349405	4.44873	0.620435	-2.07151	-0.0795269	0.608464	2.19775	3.08687	3.47255	2.22474	1.3766	0.999847	0.846892	1.63373	-0.237184	2.32381	3.76579	-2.57641	5.0718	0.508854	1.87457	0.237602	2.11664	-0.229967	0.90644	1.28352	4.88121	0.668595	-0.496151	0.977276	1.33024	-0.564955	0.914873	1.24807	1.04185	2.52597	0.815869
Enhanced	1336	0.278259	-0.705435	-1.10136	-0.341344	4.20037	1.08956	-2.15282	0.137495	0.619691	2.22025	2.55835	3.642	2.1087	1.27047	0.772682	1.06665	1.39766	0.540616	2.46973	3.76779	-2.41539	5.32568	0.56449	1.58039	0.259783	2.37534	-0.17528	0.615207	1.47484	4.9312	0.700905	-0.276757	1.08027	1.39056	-0.584801	0.97072	1.17181	0.900778	2.54369	0.284427
Enhanced	1340	0.66814	-0.703567	-1.10177	-0.322158	3.98116	1.49603	-2.232	0.362474	0.722531	2.35818	2.28593	3.83799	1.99003	1.12361	0.68269	1.11696	1.38613	1.39159	2.59332	3.72891	-2.26874	5.62422	0.656251	1.29133	0.307736	2.60086	-0.147989	0.486885	1.53946	5.0414	0.785479	-0.109632	1.14046	1.47604	-0.618044	1.00995	1.00901	0.698523	2.66074	-0.0449673
Enhanced	1344	1.07332	-0.692968	-1.0543	-0.289612	3.81947	1.76278	-2.33361	0.482042	1.03958	2.51899	2.16897	4.01259	1.85228	0.941683	0.666117	1.11172	1.51566	2.14733	2.7573	3.77275	-2.13232	5.98055	0.719985	1.07082	0.385891	2.86834	-0.0943748	0.346287	1.68027	5.09601	0.899216	0.0198623	1.14969	1.48352	-0.577766	1.01105	0.845915	0.488588	2.69777	-0.245364
Enhanced	1348	1.40761	-0.619421	-1.01774	-0.227863	3.70581	1.94948	-2.37191	0.495422	1.44719	2.51513	2.08799	4.13125	1.73028	0.741217	0.638375	1.15439	1.72163	2.69548	2.88575	3.8164	-1.98284	6.35725	0.733636	1.07517	0.434945	3.19695	0.0416066	0.197692	2.1093	5.026	1.0145	0.139212	1.135	1.37747	-0.456525	0.934619	0.73349	0.321487	2.71684	-0.346753
Enhanced	1352	1.61474	-0.469367	-1.00136	-0.147747	3.6377	2.10698	-2.23356	0.5142	1.64316	2.25944	2.08825	4.25895	1.66069	0.550985	0.531075	1.17703	1.91055	2.97323	2.88405	3.7465	-1.80933	6.61421	0.72735	1.43212	0.393308	3.57078	0.230702	0.0842735	2.64237	4.85017	1.09833	0.258222	1.09907	1.19788	-0.306738	0.757927	0.647059	0.219986	2.82602	-0.372863
Enhanced	1356	1.69119	-0.339187	-1.04342	-0.079816	3.66231	2.18597	-1.8866	0.542334	1.54809	1.8076	2.27025	4.46891	1.66562	0.40446	0.312878	1.11137	1.99862	2.9413	2.82674	3.57959	-1.62132	6.65548	0.752883	1.89546	0.29385	3.97025	0.413607	-0.0621766	2.77794	4.69136	1.144	0.383635	0.988461	1.00012	-0.132875	0.520027	0.593213	0.170751	2.93753	-0.372778
Enhanced	1360	1.71867	-0.270331	-1.11548	-0.0548953	3.78701	2.17823	-1.4026	0.417883	1.36337	1.32526	2.58362	4.71849	1.71708	0.32863	0.112285	1.017	1.95616	2.63449	2.8244	3.42961	-1.42239	6.52018	0.83465	2.15143	0.221775	4.35327	0.526098	-0.157989	2.32088	4.66218	1.16671	0.449056	0.765938	0.767951	0.0915754	0.299652	0.611794	0.136077	3.02186	-0.31687
Enhanced	1364	1.69815	-0.239165	-1.13159	-0.0158498	3.95567	2.17195	-0.87058	0.109138	1.19243	1.04143	2.92675	4.92964	1.70521	0.335037	0.0502534	1.00651	1.79167	2.17648	2.83808	3.37919	-1.20513	6.2894	0.931613	2.17976	0.196216	4.69789	0.553391	-0.104194	1.72568	4.685	1.17327	0.35372	0.478326	0.469566	0.361841	0.150721	0.700141	0.077935	3.23067	-0.143486
Enhanced	1368	1.51759	-0.262414	-1.12816	0.0471094	4.13075	2.13421	-0.339311	-0.151139	0.943216	1.05816	3.31076	5.06673	1.53974	0.416975	0.0129514	1.09357	1.66036	1.72796	2.79345	3.36158	-0.978514	5.99662	0.991769	2.08501	0.158272	5.01244	0.539605	-0.0631846	1.519	4.61127	1.17409	0.129815	0.191167	0.196646	0.652317	0.0690561	0.818801	-0.0184808	3.5744	0.113167
Enhanced	1372	1.18905	-0.350229	-1.19945	-0.0424473	4.31065	1.93045	0.126278	-0.237305	0.600749	1.23657	3.78657	5.07892	1.27435	0.553334	-0.0411271	1.18896	1.75754	1.35766	2.6993	3.3064	-0.766687	5.64303	1.008	1.94099	0.10246	5.22047	0.482382	-0.0537514	1.64687	4.49381	1.19541	-0.0631459	-0.0832695	0.0852871	0.943722	0.0202417	0.908722	-0.135147	3.82951	0.355177
Enhanced	1376	0.85814	-0.451101	-1.31519	-0.32052	4.53556	1.57521	0.448031	-0.320486	0.22369	1.40872	4.36497	4.92622	1.04656	0.717007	0.130835	1.21698	2.01219	1.00216	2.57285	3.26106	-0.591586	5.23847	1.0044	1.86518	0.113105	5.14854	0.380973	0.198185	1.72982	4.47026	1.23826	-0.135991	-0.339015	0.106284	1.23276	0.017978	0.911218	-0.229476	3.85799	0.53467
Enhanced	1380	0.609384	-0.512469	-1.4024	-0.535494	4.87906	1.18532	0.625846	-0.520135	-0.154281	1.5684	4.98454	4.66891	0.919332	0.883098	0.61584	1.16135	2.19053	0.710377	2.4237	3.23433	-0.487046	4.80778	1.00377	2.04818	0.176447	4.67763	0.320867	0.69223	1.62129	4.50672	1.26162	-0.137193	-0.543809	0.137398	1.51383	0.109279	0.831324	-0.258181	3.72992	0.693474
Enhanced	1384	0.433893	-0.529087	-1.44326	-0.55066	5.31041	0.861155	0.703346	-0.764774	-0.385851	1.71107	5.43114	4.40643	0.840799	1.03457	1.17253	1.05954	2.23617	0.678688	2.29855	3.19901	-0.504754	4.39654	1.00758	2.48754	0.133426	3.90712	0.323962	1.11729	1.52341	4.56258	1.24269	-0.135022	-0.676227	0.19391	1.76081	0.23137	0.72876	-0.20221	3.57533	0.896055
Enhanced	1388	0.284748	-0.501676	-1.39076	-0.486834	5.6502	0.680885	0.678733	-1.00191	-0.377206	1.73348	5.47548	4.16885	0.74885	1.16337	1.59339	0.949672	2.3276	0.915429	2.23499	3.20019	-0.667621	4.09764	1.02869	2.77898	-0.0458459	3.14636	0.316047	1.31297	1.65927	4.71378	1.21835	-0.178943	-0.714757	0.36064	1.94323	0.235562	0.640379	-0.0802882	3.53429	1.16095
Enhanced	1392	0.139885	-0.40636	-1.18144	-0.492726	5.79105	0.571985	0.554717	-1.18159	-0.342687	1.6668	5.19005	3.94113	0.659052	1.26798	1.79174	0.827037	2.6323	1.25007	2.2459	3.25447	-0.947154	4.01333	1.06988	2.63143	-0.190558	2.5744	0.269886	1.3096	1.90642	4.88322	1.23796	-0.343536	-0.631239	0.601997	2.01997	0.0783477	0.575527	0.0591971	3.63179	1.4854
Enhanced	1396	0.0592705	-0.25952	-0.847486	-0.618321	5.82978	0.381486	0.390944	-1.19211	-0.463869	1.68929	4.88567	3.7106	0.617275	1.35003	1.74218	0.708571	3.04674	1.62248	2.34828	3.32524	-1.29188	4.13763	1.03751	2.3117	-0.219517	2.05698	0.14408	1.25904	2.08053	4.88936	1.30328	-0.639125	-0.439628	0.83002	1.93183	-0.163079	0.548246	0.162549	3.62463	1.85979
Enhanced	1400	0.119301	-0.132126	-0.498815	-0.746032	5.9009	0.180851	0.234174	-1.03057	-0.626679	1.80516	4.72415	3.47292	0.611488	1.41351	1.59565	0.624491	3.31538	2.02924	2.50357	3.40629	-1.64135	4.35512	0.866985	2.1346	-0.18893	1.56274	-0.0894797	1.36635	2.22611	4.77065	1.37212	-0.92105	-0.176149	1.02294	1.66989	-0.391612	0.559027	0.198414	3.31289	2.20956
Enhanced	1404	0.297013	-0.0507123	-0.244347	-0.733983	6.00802	0.189021	0.0719918	-0.86322	-0.708438	1.86351	4.63442	3.28006	0.60278	1.46493	1.53036	0.5356	3.37446	2.38799	2.62453	3.50062	-1.92388	4.57246	0.689652	2.03719	-0.0977239	1.32553	-0.265272	1.56515	2.19208	4.61787	1.39982	-1.03613	0.133709	1.17009	1.32341	-0.526549	0.585055	0.172829	2.8607	2.41936
Enhanced	1408	0.489719	0.0177462	-0.137286	-0.699197	6.0642	0.445789	-0.12527	-0.849289	-0.699976	1.86368	4.58464	3.23416	0.621051	1.51367	1.50298	0.407081	3.35453	2.62737	2.72275	3.60135	-2.078	4.75335	0.658026	1.85287	0.0396729	1.37046	-0.274191	1.59096	1.87352	4.37973	1.37805	-0.998834	0.426029	1.23438	0.995802	-0.555365	0.615881	0.124576	2.49502	2.44179
Enhanced	1412	0.647352	0.0844419	-0.141019	-0.818503	6.02225	0.774295	-0.36121	-0.970128	-0.610423	1.91131	4.61157	3.33569	0.733396	1.56938	1.429	0.325069	3.31393	2.75399	2.88982	3.69576	-2.07995	4.87651	0.749504	1.57807	0.100353	1.4428	-0.282296	1.45275	1.78304	4.12565	1.34725	-0.906942	0.61852	1.2018	0.7108	-0.527448	0.659583	0.103316	2.2063	2.28229
Enhanced	1416	0.817051	0.114421	-0.192784	-1.0327	5.92594	0.988004	-0.61301	-1.05296	-0.508511	1.98506	4.48683	3.43957	0.932008	1.63606	1.39026	0.419853	3.17945	2.81373	3.10811	3.77346	-1.95431	4.9589	0.854169	1.42362	0.0221515	1.42895	-0.374992	1.36428	2.16602	4.02713	1.35314	-0.782236	0.677178	1.07783	0.446269	-0.469724	0.706494	0.143871	1.94026	1.91919
Enhanced	1420	1.02611	0.0599587	-0.272613	-1.25068	5.81022	1.07542	-0.862016	-1.01374	-0.429073	2.00477	3.82095	3.4291	1.14368	1.70881	1.46362	0.665686	2.94566	2.86479	3.28346	3.84885	-1.7688	5.0429	0.903473	1.60922	-0.142085	1.42583	-0.427057	1.41814	2.46447	4.04153	1.39456	-0.623022	0.564193	0.896698	0.201942	-0.416684	0.743536	0.252286	1.74155	1.38128
Enhanced	1424	1.15312	-0.0687612	-0.358595	-1.43051	5.60235	1.15375	-1.1035	-0.980276	-0.269756	2.02369	2.71951	3.32485	1.31477	1.77427	1.58773	0.845056	2.74086	2.99275	3.42545	3.92815	-1.60368	5.12748	0.917192	1.96455	-0.314225	1.54779	-0.377622	1.65532	2.40169	4.04346	1.43887	-0.510691	0.238012	0.761907	-0.00936886	-0.435569	0.785633	0.408133	1.67724	0.805603
Enhanced	1428	1.01413	-0.188399	-0.419566	-1.45099	5.2209	1.26249	-1.29113	-1.05999	-0.0432736	2.14088	1.74714	3.22125	1.44009	1.81743	1.64957	0.804779	2.61555	3.2764	3.57232	3.99301	-1.5091	5.19302	0.958706	2.06355	-0.414821	1.81935	-0.243846	2.06008	2.24955	4.04854	1.45978	-0.519385	-0.23908	0.741509	-0.190326	-0.494161	0.831236	0.578859	1.81158	0.298401
Enhanced	1432	0.649644	-0.246545	-0.485691	-1.33971	4.69594	1.3735	-1.32016	-1.17453	0.0297161	2.30531	1.06648	3.20923	1.56841	1.82826	1.51588	0.648153	2.48914	3.65026	3.64863	4.00993	-1.50459	5.26818	0.999828	1.82454	-0.441859	2.15909	-0.0497209	2.40251	2.05605	4.03978	1.43751	-0.601951	-0.726542	0.774912	-0.349813	-0.458517	0.85055	0.735322	2.12818	-0.118132
Enhanced	1436	0.316516	-0.236771	-0.616071	-1.29053	4.10941	1.52841	-1.13247	-1.22411	-0.0972887	2.39595	0.318481	3.31584	1.7684	1.8065	1.114	0.536244	2.31231	3.94564	3.59311	3.93269	-1.60498	5.39841	0.946776	1.5766	-0.465756	2.519	0.137405	2.47532	1.70158	3.92818	1.38199	-0.657816	-1.11181	0.801072	-0.457974	-0.303976	0.848577	0.85991	2.51468	-0.418853
Enhanced	1440	0.0797323	-0.148524	-0.766748	-1.2794	3.52957	1.79276	-0.770434	-1.22082	-0.183486	2.37287	-0.595484	3.49402	2.04876	1.76111	0.5886	0.486022	2.02832	4.11811	3.48745	3.78197	-1.81213	5.57828	0.820003	1.54543	-0.457553	2.91083	0.268904	2.38607	1.33135	3.75286	1.36066	-0.625788	-1.3366	0.806575	-0.443222	-0.138174	0.844483	0.947492	2.94972	-0.608068
Enhanced	1444	-0.208244	-0.0523142	-0.818368	-1.20091	3.03816	2.18797	-0.308783	-1.2328	-0.0971248	2.22632	-1.30802	3.7239	2.34637	1.70523	0.121683	0.524843	1.58616	4.18736	3.44427	3.62041	-2.07925	5.74535	0.728246	1.63859	-0.35306	3.23158	0.317523	2.34641	1.19329	3.61441	1.42049	-0.506832	-1.40776	0.746892	-0.28794	0.00591309	0.83396	1.00233	3.41259	-0.745458
Enhanced	1448	-0.488975	-0.0636364	-0.783522	-1.15923	2.70892	2.69189	0.178479	-1.31245	0.0236327	1.99645	-1.47716	4.05537	2.58682	1.64817	-0.332364	0.748792	1.14298	4.09618	3.487	3.43679	-2.31003	5.82281	0.69845	1.73936	-0.231239	3.35765	0.275345	2.35294	1.27007	3.51535	1.51202	-0.379368	-1.38124	0.625732	-0.0664053	0.173479	0.847819	1.03079	3.67743	-0.846046
Enhanced	1452	-0.585061	-0.146672	-0.790216	-1.15442	2.54943	3.18884	0.628825	-1.43406	0.0356244	1.82011	-0.998831	4.49109	2.74379	1.58968	-0.785568	1.07375	0.886311	3.90541	3.57186	3.25275	-2.42137	5.77134	0.687584	1.84164	-0.166936	3.4067	0.209975	2.23161	1.35325	3.42146	1.57396	-0.299802	-1.30313	0.509311	0.150458	0.339243	0.92707	1.03409	3.60283	-0.871199
Enhanced	1456	-0.557606	-0.183531	-0.839126	-0.997689	2.51915	3.5115	1.05588	-1.51307	-0.0439261	1.72607	-0.0296641	4.94422	2.84809	1.51958	-1.01151	1.27308	0.763979	3.80516	3.65193	3.16343	-2.4147	5.60917	0.689487	1.86349	-0.101828	3.60515	0.14767	1.87583	1.42738	3.33267	1.61413	-0.164172	-1.21289	0.383303	0.342278	0.46853	1.02319	1.0037	3.35332	-0.80825
Enhanced	1460	-0.502429	-0.174007	-0.836086	-0.733981	2.5857	3.60831	1.51665	-1.55114	-0.134989	1.58998	1.02376	5.344	2.9038	1.42643	-0.921039	1.29574	0.718381	3.78933	3.68824	3.13194	-2.36654	5.38909	0.730627	1.71712	-0.0365351	3.94171	0.104651	1.39347	1.572	3.30042	1.63831	0.14795	-1.15667	0.222302	0.501821	0.580351	1.07146	0.926769	3.10322	-0.677579
Enhanced	1464	-0.330049	-0.175883	-0.795094	-0.635081	2.71919	3.59016	1.9781	-1.65933	-0.190907	1.40466	1.92845	5.64766	2.86409	1.30842	-0.653875	1.21312	0.814063	3.67854	3.62651	3.05159	-2.34462	5.15513	0.815046	1.53879	-0.0797191	4.18622	0.213986	1.01559	1.67531	3.39817	1.62276	0.538672	-1.1444	0.109916	0.623572	0.65064	1.10725	0.798206	2.87545	-0.516413
Enhanced	1468	-0.0487736	-0.168154	-0.772376	-0.810729	2.88667	3.5936	2.33668	-1.87879	-0.189088	1.28912	2.85594	5.77895	2.75074	1.17883	-0.194395	1.05081	0.993612	3.45503	3.43901	2.93216	-2.35469	4.9091	0.901484	1.55923	-0.216788	4.22883	0.415925	0.840134	1.68332	3.5744	1.59605	0.814727	-1.14125	0.0989212	0.708418	0.666019	1.19557	0.630395	2.64289	-0.354831
Enhanced	1472	0.142319	-0.0951592	-0.751922	-1.07981	3.09764	3.65685	2.53998	-2.08114	-0.189937	1.26774	3.88269	5.69994	2.66134	1.06216	0.515784	0.903392	1.13158	3.29678	3.18029	2.76205	-2.35994	4.64802	0.943453	1.83666	-0.302033	4.18754	0.414893	0.779651	1.64507	3.69132	1.61026	0.93542	-1.10532	0.128402	0.760585	0.705705	1.32832	0.450603	2.38339	-0.200324
Enhanced	1476	0.142817	0.00269262	-0.728615	-1.15798	3.37236	3.73133	2.58635	-2.13098	-0.376734	1.28044	4.72486	5.48473	2.62024	0.981658	1.19102	0.85395	1.23833	3.30497	2.93043	2.50942	-2.31592	4.43739	0.979454	2.17671	-0.326511	4.1412	0.216758	0.749637	1.45217	3.74304	1.6351	0.950874	-1.03061	0.166773	0.788839	0.786685	1.44975	0.284259	2.16354	-0.0605488
Enhanced	1480	0.0449554	0.000227951	-0.737337	-0.966139	3.66451	3.75706	2.48329	-2.07262	-0.813586	1.31855	5.20569	5.21867	2.56817	0.94674	1.53715	0.802758	1.36034	3.38934	2.71526	2.31206	-2.19186	4.34703	1.09724	2.31774	-0.432224	3.96662	0.0952306	0.764575	1.17649	3.78987	1.60517	0.86355	-0.970843	0.253507	0.808968	0.812201	1.52305	0.136494	2.06388	0.0976276
Enhanced	1484	-0.0266608	-0.132983	-0.763814	-0.662093	3.90935	3.7039	2.25397	-2.04036	-1.30669	1.4611	5.51589	4.91667	2.48064	0.947191	1.78075	0.697146	1.52149	3.48052	2.52402	2.28169	-1.991	4.34939	1.27144	2.24852	-0.619291	3.54044	0.0965313	0.91791	1.16843	3.82208	1.52906	0.703555	-0.967328	0.366933	0.842946	0.751265	1.55446	-0.0111641	2.01507	0.36404
Enhanced	1488	-0.0389939	-0.289411	-0.75902	-0.366444	4.08845	3.561	1.94552	-2.06596	-1.66858	1.76691	5.85142	4.58664	2.38111	0.95932	2.22506	0.595202	1.7612	3.66812	2.36279	2.35574	-1.75786	4.39213	1.39396	2.08404	-0.698829	2.96313	0.0633712	1.25285	1.36559	3.86816	1.45524	0.564751	-0.961362	0.429462	0.884457	0.663933	1.57812	-0.183254	1.97106	0.74589
Enhanced	1492	-0.0656838	-0.402319	-0.753944	-0.164855	4.19183	3.33171	1.64249	-2.09279	-1.83662	2.11508	6.20168	4.27826	2.27739	0.959788	2.58739	0.474506	2.00735	4.0007	2.26075	2.52721	-1.55788	4.48424	1.44784	1.79748	-0.586451	2.48864	-0.0990412	1.58231	1.37327	3.96505	1.38493	0.47661	-0.871045	0.468751	0.875934	0.563639	1.61915	-0.384085	1.98088	1.14149
Enhanced	1496	-0.190923	-0.500428	-0.839117	-0.223963	4.23152	3.08741	1.41393	-2.08008	-1.77419	2.29983	6.58691	4.01779	2.14925	0.939196	2.51184	0.423556	2.10692	4.34892	2.2252	2.78564	-1.44422	4.64809	1.46068	1.49314	-0.426757	2.28268	-0.342278	1.6829	1.21374	4.04992	1.28472	0.404062	-0.710642	0.588946	0.780519	0.405955	1.6633	-0.582958	1.98387	1.47847
Enhanced	1500	-0.406305	-0.580652	-1.00458	-0.532142	4.28753	2.9425	1.23914	-2.03535	-1.57282	2.26928	6.98942	3.75522	1.95803	0.905408	2.26885	0.608809	2.07518	4.60683	2.22335	2.94364	-1.43506	4.89153	1.39276	1.39923	-0.390745	2.3143	-0.537748	1.64834	1.20081	4.08548	1.14005	0.374872	-0.555906	0.757323	0.645157	0.188928	1.67553	-0.723469	1.96238	1.72731
Enhanced	1504	-0.633391	-0.603507	-1.1372	-0.816655	4.41841	2.88236	1.09671	-2.00544	-1.40155	2.08849	7.07614	3.44091	1.67152	0.875407	2.26409	0.823484	2.05169	4.84177	2.2445	2.90982	-1.51974	5.1861	1.23244	1.45244	-0.494912	2.44636	-0.615925	1.69852	1.48242	4.09328	0.970807	0.45304	-0.449503	0.826274	0.541171	-0.0198753	1.64836	-0.75363	2.05584	1.84631
Enhanced	1508	-0.81185	-0.607216	-1.16976	-0.901706	4.57777	2.75577	1.03484	-1.99028	-1.27945	1.80515	6.59226	3.10888	1.32042	0.86156	2.40689	0.772172	2.03793	5.16049	2.32382	2.8312	-1.68116	5.40502	1.04691	1.53565	-0.624782	2.56507	-0.552858	1.79732	1.92101	4.05614	0.824368	0.615299	-0.369151	0.777433	0.485442	-0.155051	1.59021	-0.657088	2.24493	1.79272
Enhanced	1512	-0.943362	-0.691966	-1.10058	-0.82192	4.72132	2.51013	1.03883	-1.88928	-1.20999	1.51512	5.82001	2.81997	1.00088	0.862076	2.40345	0.592264	1.94093	5.55842	2.47425	2.82811	-1.89886	5.42964	0.883528	1.65345	-0.653491	2.6668	-0.340669	1.76052	2.10137	3.97168	0.747003	0.741041	-0.277378	0.73159	0.434145	-0.212604	1.48163	-0.463953	2.41336	1.54325
Enhanced	1516	-1.06446	-0.884668	-0.97046	-0.673046	4.89242	2.23513	0.997093	-1.64539	-1.23433	1.37951	5.16939	2.6026	0.785784	0.861125	2.21947	0.500903	1.81781	5.94163	2.68014	2.86767	-2.13545	5.3189	0.766175	1.63316	-0.563782	2.83339	-0.0898006	1.55694	1.89957	3.84994	0.736828	0.706653	-0.214823	0.733376	0.327515	-0.215836	1.31217	-0.234167	2.62047	1.15574
Enhanced	1520	-1.16257	-1.07955	-0.865791	-0.586057	5.10217	1.96882	0.868512	-1.34426	-1.22561	1.45354	4.69379	2.48111	0.660195	0.837644	2.02443	0.497413	1.84402	6.25154	2.94751	2.86961	-2.3467	5.21781	0.719595	1.50699	-0.477959	3.06121	0.0871859	1.31583	1.72147	3.67535	0.748239	0.52299	-0.284992	0.739624	0.15646	-0.160063	1.12271	-0.0237762	2.88563	0.75673
Enhanced	1524	-1.1487	-1.14298	-0.792655	-0.635668	5.24221	1.70525	0.734437	-1.09986	-1.09305	1.6239	4.29385	2.45262	0.582122	0.778101	1.89602	0.5556	2.07105	6.50209	3.2596	2.84177	-2.51059	5.17173	0.719575	1.69969	-0.487016	3.21623	0.210837	1.12908	1.68166	3.51289	0.752487	0.387341	-0.498514	0.785403	-0.0142441	-0.0447623	0.957488	0.144076	3.10745	0.423501
Enhanced	1528	-0.986381	-1.07561	-0.672866	-0.724774	5.24373	1.55378	0.671596	-0.948536	-0.956218	1.7591	3.96631	2.46555	0.56562	0.685899	1.73941	0.553574	2.3839	6.67572	3.53196	2.88696	-2.63407	5.15365	0.725318	2.17481	-0.508754	3.2512	0.2628	0.942194	1.53021	3.44077	0.761608	0.45494	-0.741648	0.952507	-0.0946168	0.0900286	0.829117	0.2836	3.29167	0.1991
Enhanced	1532	-0.777142	-0.99187	-0.546582	-0.71356	5.19676	1.64211	0.675347	-0.849268	-0.877548	1.82552	3.64887	2.51741	0.634513	0.581048	1.46397	0.384231	2.67144	6.71742	3.70673	3.01671	-2.72334	5.16462	0.74734	2.45299	-0.451807	3.30501	0.202848	0.666723	1.36708	3.4024	0.80934	0.586211	-0.933704	1.17819	-0.0434164	0.218881	0.735806	0.42327	3.44531	0.10315
Enhanced	1536	-0.61137	-0.93362	-0.497314	-0.594882	5.19089	1.90678	0.716743	-0.74598	-0.886764	1.86776	3.19134	2.70397	0.75621	0.488764	1.09113	0.278259	2.87921	6.64575	3.83993	3.14114	-2.76177	5.20594	0.805388	2.5253	-0.356009	3.47548	0.179112	0.336331	1.46442	3.36083	0.932784	0.53255	-1.09443	1.28793	0.0764845	0.343359	0.671487	0.572073	3.45512	0.0273523
Enhanced	1540	-0.453384	-0.839836	-0.450608	-0.49422	5.19167	2.19947	0.827092	-0.653905	-1.07436	1.93784	2.62545	3.10754	0.904257	0.424466	0.711527	0.421593	2.90008	6.47848	4.01175	3.24327	-2.73383	5.20844	0.865974	2.61779	-0.261244	3.64657	0.320358	0.0554071	1.76168	3.36674	1.13147	0.298712	-1.2397	1.24009	0.159761	0.435955	0.654649	0.703234	3.26537	-0.152667
Enhanced	1544	-0.277589	-0.681775	-0.35353	-0.503836	5.15463	2.48946	1.05453	-0.644429	-1.30823	1.98863	2.08155	3.70419	1.08755	0.384521	0.403393	0.616032	2.64905	6.12491	4.19073	3.30049	-2.65088	5.07515	0.876798	2.59974	-0.171147	3.6743	0.480717	-0.149995	1.92403	3.38158	1.35056	0.0926284	-1.3225	1.16915	0.193691	0.464903	0.733025	0.768198	2.96246	-0.398954
Enhanced	1548	-0.175906	-0.507784	-0.318778	-0.537214	5.09796	2.76481	1.3651	-0.732188	-1.3493	1.89234	1.45558	4.39946	1.28305	0.348729	0.160348	0.712964	2.25018	5.52647	4.27159	3.22346	-2.52862	4.81354	0.850001	2.44672	-0.130925	3.60738	0.488241	-0.302243	1.74148	3.35068	1.5613	0.0425057	-1.29294	1.1608	0.2389	0.44568	0.91655	0.730321	2.72654	-0.652136
Enhanced	1552	-0.204787	-0.384129	-0.382684	-0.499312	5.0343	2.93291	1.70015	-0.814572	-1.29283	1.68935	0.628061	5.08781	1.46559	0.292909	-0.0137583	0.787875	1.87741	4.7313	4.22624	3.04698	-2.37011	4.55205	0.838585	2.45827	-0.144452	3.54404	0.345326	-0.369096	1.32328	3.31404	1.805	0.13553	-1.17448	1.14394	0.323536	0.41851	1.16002	0.592335	2.66163	-0.950826
Enhanced	1556	-0.265387	-0.320577	-0.438963	-0.492274	4.95678	2.9478	2.05505	-0.771793	-1.39976	1.60601	-0.144315	5.67152	1.64712	0.204396	-0.0257401	0.872093	1.55843	3.79867	4.11107	2.89174	-2.18437	4.37409	0.817751	2.63501	-0.155193	3.4346	0.0975172	-0.319211	0.691288	3.23397	2.10051	0.249197	-1.06395	1.05597	0.437134	0.414555	1.40844	0.397677	2.60426	-1.26051
Enhanced	1560	-0.258755	-0.282271	-0.46422	-0.599141	4.89374	2.84509	2.38638	-0.664779	-1.66964	1.68376	-0.515095	6.09828	1.80052	0.0905275	0.108276	0.924412	1.35421	2.80981	3.93933	2.79784	-1.98424	4.24966	0.709549	2.63153	-0.158834	3.23206	-0.169568	-0.198051	-0.209101	3.0296	2.39445	0.173595	-1.02103	0.978203	0.540745	0.425988	1.60061	0.207082	2.40678	-1.41912
Enhanced	1564	-0.186344	-0.302916	-0.500575	-0.686152	4.92239	2.72503	2.5843	-0.690652	-1.92465	1.73547	-0.545822	6.40413	1.8843	-0.0242958	0.213107	0.899885	1.356	1.85768	3.66462	2.75944	-1.77148	4.16279	0.533338	2.3485	-0.163653	3.01706	-0.324479	-0.0859455	-0.96228	2.80842	2.63456	-0.15794	-0.999043	0.984668	0.614133	0.423604	1.68901	0.0693531	2.26405	-1.33612
Enhanced	1568	-0.0473897	-0.452302	-0.537861	-0.606323	5.09218	2.79438	2.58788	-0.912182	-2.09753	1.71265	-0.570959	6.6481	1.95495	-0.112042	0.229045	0.819504	1.4594	0.965947	3.26986	2.71602	-1.55525	4.14593	0.398232	2.03189	-0.137671	2.84422	-0.346838	-0.0409767	-1.20883	2.734	2.79687	-0.510016	-0.94512	0.990203	0.732062	0.409197	1.71414	0.00483584	2.39858	-1.06181
Enhanced	1572	0.122113	-0.684451	-0.600291	-0.367649	5.33693	3.1696	2.41588	-1.24108	-2.16378	1.70378	-0.736141	6.81376	2.08305	-0.157058	0.296381	0.806654	1.54761	0.203508	2.79812	2.60069	-1.37096	4.17659	0.364213	1.94431	-0.0957418	2.70551	-0.309106	-0.0515247	-1.24765	2.79357	2.85565	-0.657215	-0.857579	0.93045	0.927236	0.3607	1.77651	0.0067216	2.74679	-0.650552
Enhanced	1576	0.185092	-0.881926	-0.692014	-0.110082	5.52963	3.66689	2.14214	-1.57271	-2.01686	1.6978	-0.93465	6.84964	2.22201	-0.161911	0.570323	0.855811	1.67677	-0.283868	2.34644	2.49512	-1.25399	4.19627	0.403244	2.08677	-0.0940291	2.59334	-0.274055	-0.037405	-1.24874	2.89097	2.81545	-0.672578	-0.711826	0.910949	1.0584	0.222741	1.90537	0.0553882	3.07612	-0.135429
Enhanced	1580	0.0780473	-0.998246	-0.702615	-0.027662	5.63137	4.03291	1.8955	-1.76932	-1.74578	1.68342	-0.973676	6.75612	2.30666	-0.141469	1.00973	0.770035	1.85654	-0.514182	2.04308	2.4803	-1.20599	4.18044	0.460481	2.13935	-0.14114	2.44229	-0.277068	0.0323826	-1.05213	2.98467	2.72515	-0.689245	-0.483109	1.00133	1.02348	0.0487599	2.03999	0.134441	3.14864	0.387847
Enhanced	1584	-0.14342	-1.06004	-0.609243	-0.16242	5.6892	4.22988	1.79049	-1.72817	-1.66335	1.69925	-0.629769	6.57168	2.36185	-0.11017	1.34296	0.519461	1.98103	-0.633141	1.94308	2.48331	-1.19581	4.08756	0.515934	1.91433	-0.194616	2.22784	-0.258711	0.0872863	-0.937527	3.06867	2.61526	-0.639489	-0.20689	1.12357	0.904833	-0.0541421	2.13067	0.237996	2.91962	0.833765
Enhanced	1588	-0.452349	-1.09136	-0.519338	-0.345593	5.7162	4.32991	1.84363	-1.48616	-1.77173	1.68625	0.141426	6.33734	2.40733	-0.0735184	1.41511	0.348941	1.98856	-0.655584	1.96476	2.45635	-1.1923	3.87718	0.593494	1.71182	-0.186799	2.07666	-0.12264	0.0794178	-1.06122	3.15049	2.48375	-0.433268	0.0855903	1.21349	0.774585	-0.10243	2.16617	0.365987	2.58731	1.20825
Enhanced	1592	-0.823866	-1.07782	-0.449295	-0.452697	5.70118	4.30242	1.98585	-1.12494	-1.79693	1.63642	1.04022	6.08135	2.40542	-0.0277621	1.37409	0.394861	1.92837	-0.543606	2.00039	2.43333	-1.20155	3.63067	0.68163	1.80647	-0.0794955	2.02349	0.0979623	0.0658688	-0.767832	3.21005	2.32022	-0.167314	0.387503	1.25989	0.604696	-0.134189	2.13621	0.512304	2.30616	1.50421
Enhanced	1596	-1.18268	-1.00673	-0.362475	-0.497836	5.64768	4.06735	2.1401	-0.759701	-1.75013	1.70447	1.74163	5.78683	2.34789	0.0327559	1.34174	0.496136	1.9293	-0.329657	2.0301	2.43892	-1.26103	3.47648	0.707052	2.0721	0.0695738	1.96589	0.29929	0.130383	0.145275	3.15844	2.08642	0.0160203	0.663025	1.238	0.39204	-0.115016	2.05322	0.658683	2.09355	1.69135
Enhanced	1600	-1.47162	-0.897593	-0.289964	-0.478744	5.5144	3.70551	2.27464	-0.591542	-1.78973	1.88539	2.23725	5.42687	2.27739	0.109294	1.37587	0.526617	2.05657	-0.0450015	2.07113	2.47916	-1.38996	3.42545	0.664086	2.37789	0.183603	1.99593	0.460386	0.299544	0.849963	2.94923	1.76032	0.124123	0.876621	1.14253	0.194808	-0.0626637	1.9591	0.78226	1.99132	1.80622
Enhanced	1604	-1.66852	-0.743024	-0.246866	-0.351106	5.25494	3.43443	2.3594	-0.679028	-1.87588	1.96419	2.7894	5.05562	2.25019	0.195326	1.62625	0.568663	2.23083	0.242461	2.11717	2.47045	-1.56976	3.44859	0.648395	2.65971	0.242885	2.33278	0.617419	0.51088	0.999849	2.69088	1.42846	0.215358	1.01379	1.00711	0.0681309	-0.0172291	1.85179	0.872687	2.00468	1.87204
Enhanced	1608	-1.80489	-0.507615	-0.239073	-0.153151	4.93578	3.33793	2.31924	-0.789739	-1.96963	1.91079	3.66346	4.7477	2.28826	0.279511	1.95205	0.617562	2.34037	0.485477	2.16438	2.30324	-1.77661	3.56171	0.690805	2.72862	0.198983	2.9525	0.72621	0.611109	1.07682	2.52797	1.21304	0.234199	1.04679	0.892757	-0.00728758	0.0555538	1.69486	0.942404	2.01321	1.85808
Enhanced	1612	-1.96186	-0.239363	-0.297687	-0.0597685	4.68042	3.3405	2.13474	-0.709363	-2.06853	1.90447	4.85697	4.46975	2.31424	0.35118	1.88678	0.551296	2.32915	0.807338	2.17863	2.07725	-1.99605	3.69965	0.722172	2.60384	0.011011	3.64375	0.669576	0.514876	1.21418	2.48163	1.1173	0.133861	0.975781	0.870507	-0.100781	0.152282	1.52603	1.01725	1.95552	1.77999
Enhanced	1616	-2.11021	-0.0877661	-0.358535	-0.194999	4.51246	3.42492	1.93604	-0.489919	-2.05702	1.99914	6.16005	4.15207	2.22431	0.403277	1.38502	0.406918	2.23489	1.26652	2.09211	1.99873	-2.20384	3.74193	0.713371	2.53413	-0.201808	4.27799	0.466079	0.351946	1.27812	2.48647	1.0547	0.0183587	0.867231	0.940286	-0.183467	0.203903	1.43215	1.11266	1.95081	1.69151
Enhanced	1620	-2.09084	-0.148676	-0.312036	-0.428646	4.37023	3.59767	1.87115	-0.268653	-1.93402	2.08087	7.40214	3.8414	2.03445	0.431082	0.94899	0.30485	2.14978	1.71498	1.94017	2.07794	-2.36619	3.71592	0.694504	2.51492	-0.270415	4.85488	0.271528	0.264289	1.39738	2.5068	0.980925	-0.0351111	0.769188	1.02849	-0.179518	0.198152	1.41892	1.21652	2.09045	1.63148
Enhanced	1624	-1.86108	-0.320415	-0.20022	-0.584252	4.24652	3.75714	1.94488	-0.104421	-1.89653	2.05278	8.39284	3.68407	1.85239	0.429348	0.887553	0.288327	2.10389	2.12692	1.83685	2.17555	-2.46917	3.74146	0.682077	2.43899	-0.180866	5.42721	0.114084	0.218196	1.45261	2.54612	0.902322	-0.105213	0.651498	1.10656	-0.16052	0.170874	1.4231	1.29724	2.24292	1.58354
Enhanced	1628	-1.57111	-0.393076	-0.12555	-0.669695	4.15786	3.84163	2.0672	-0.0452217	-2.0197	1.90931	8.901	3.77118	1.76152	0.393547	1.01418	0.356399	2.151	2.64886	1.80305	2.22615	-2.52911	3.81685	0.676128	2.41391	-0.0224663	6.00277	-0.0731537	0.151387	1.15725	2.59305	0.812911	-0.23172	0.487875	1.21027	-0.197417	0.160562	1.40368	1.33176	2.21986	1.43843
Enhanced	1632	-1.3423	-0.303745	-0.0673679	-0.699898	4.00888	3.925	2.1671	-0.107281	-2.17993	1.74353	8.88337	4.03205	1.74736	0.326205	1.06361	0.396235	2.40181	3.33078	1.83469	2.29099	-2.57034	3.85449	0.669246	2.41695	0.144758	6.47497	-0.192517	0.0568774	0.721495	2.63648	0.710201	-0.328695	0.330595	1.35515	-0.173594	0.217504	1.34723	1.32762	2.02969	1.15706
Enhanced	1636	-1.16137	-0.201575	0.013444	-0.660255	3.68288	4.04273	2.22793	-0.189135	-2.2992	1.70014	8.40217	4.31518	1.70283	0.24452	1.04401	0.293952	2.77359	4.14369	1.97624	2.44237	-2.60732	3.82902	0.644441	2.24108	0.29991	6.68724	-0.0727364	-0.0618953	0.411848	2.6976	0.635624	-0.361989	0.249127	1.5094	-0.0384578	0.323275	1.26111	1.31851	1.82747	0.86317
Enhanced	1640	-0.990237	-0.216723	0.093009	-0.679045	3.22967	4.12375	2.29022	-0.18623	-2.44226	1.80713	7.46718	4.56982	1.55993	0.179002	1.13454	0.198467	3.05298	5.01596	2.17736	2.62665	-2.64215	3.75726	0.601535	1.98725	0.409454	6.54533	0.253177	-0.139961	0.12862	2.75908	0.646397	-0.382041	0.236803	1.61998	0.0407391	0.380852	1.18459	1.33429	1.73494	0.606464
Enhanced	1644	-0.84049	-0.302804	0.180188	-0.851242	2.82623	4.14056	2.39801	-0.151747	-2.61557	1.9173	6.20901	4.84072	1.35821	0.161671	1.34902	0.281915	3.19992	5.7562	2.35065	2.74629	-2.66153	3.6249	0.559166	1.96858	0.418912	6.07348	0.573278	-0.0832193	-0.126641	2.74309	0.762275	-0.390379	0.23782	1.65176	0.0012302	0.381283	1.15948	1.37247	1.80702	0.320132
Enhanced	1648	-0.767328	-0.382623	0.24856	-1.05685	2.60334	4.15657	2.53123	-0.203642	-2.62344	1.91765	4.83416	5.13482	1.15529	0.209077	1.47259	0.42802	3.21572	6.19709	2.53667	2.85024	-2.64242	3.409	0.541756	2.16377	0.31238	5.40849	0.716506	0.109579	-0.278727	2.65982	0.949211	-0.365227	0.236313	1.63549	0.0235163	0.401231	1.20149	1.39533	2.04169	0.000875436
Enhanced	1652	-0.804945	-0.474233	0.194224	-1.18904	2.55257	4.17772	2.63337	-0.314299	-2.3484	1.87236	3.41681	5.41975	0.991165	0.311825	1.42079	0.487003	2.99157	6.26952	2.76768	3.01919	-2.56573	3.12277	0.581653	2.27003	0.133556	4.71208	0.653018	0.317911	-0.415448	2.62638	1.14398	-0.356641	0.253669	1.63869	0.192034	0.424233	1.28852	1.35478	2.38274	-0.366002
Enhanced	1656	-0.886098	-0.586055	0.0443729	-1.31193	2.55936	4.10088	2.65523	-0.33498	-1.98072	1.87982	2.05709	5.67406	0.897461	0.438616	1.31372	0.488163	2.5387	5.91987	2.98415	3.16098	-2.41375	2.82411	0.683166	2.18456	-0.0499297	4.10007	0.48594	0.353606	-0.498427	2.65184	1.31287	-0.390759	0.294831	1.66114	0.338054	0.390512	1.36577	1.22555	2.76733	-0.816087
Enhanced	1660	-0.910035	-0.686714	-0.0597462	-1.46131	2.5425	3.91036	2.55722	-0.212115	-1.7396	1.93182	0.948148	5.88516	0.836274	0.550034	1.12121	0.492776	1.99369	5.31616	3.17275	3.14625	-2.17387	2.59481	0.797883	2.10887	-0.17001	3.62604	0.356075	0.143694	-0.417962	2.63152	1.48454	-0.380925	0.361864	1.63605	0.341203	0.35666	1.40595	1.02134	3.07318	-1.20554
Enhanced	1664	-0.853439	-0.788573	-0.106528	-1.50342	2.55644	3.75365	2.33878	-0.046405	-1.64708	1.9782	0.172932	6.07114	0.707702	0.614445	0.792095	0.544503	1.43396	4.87706	3.33483	3.00065	-1.86795	2.50576	0.88641	2.21578	-0.211647	3.24636	0.279342	-0.13087	-0.232177	2.56957	1.68975	-0.307117	0.45794	1.56097	0.293076	0.402363	1.4303	0.784909	3.1068	-1.33124
Enhanced	1668	-0.743381	-0.871633	-0.167571	-1.35637	2.71132	3.68838	2.07008	0.0416799	-1.61102	2.01846	-0.263144	6.25312	0.482105	0.617588	0.569495	0.665677	0.989878	4.76573	3.42167	2.83691	-1.54711	2.59396	0.948899	2.37427	-0.229834	2.88327	0.208833	-0.272336	-0.0554778	2.53948	1.89503	-0.314686	0.536242	1.53467	0.295095	0.490002	1.43546	0.563146	2.84616	-1.18682
Enhanced	1672	-0.630363	-0.845574	-0.230809	-1.15525	3.02826	3.57571	1.84335	0.0254883	-1.52633	2.08232	-0.372706	6.38066	0.286986	0.565554	0.604555	0.772236	0.825382	4.81349	3.43042	2.72302	-1.26013	2.83245	0.970397	2.34629	-0.254537	2.57018	0.191039	-0.332389	0.0136161	2.55254	2.06302	-0.427152	0.549115	1.62528	0.339467	0.551972	1.38787	0.387908	2.45603	-0.875147
Enhanced	1676	-0.580076	-0.711151	-0.26139	-1.03128	3.43473	3.31779	1.69753	0.00376427	-1.41584	2.17708	-0.312452	6.38461	0.276895	0.482777	0.709223	0.756343	0.863711	4.95162	3.36676	2.6372	-1.05564	3.11228	0.919447	2.18879	-0.261898	2.42531	0.203141	-0.409501	-0.0223298	2.64863	2.22874	-0.435035	0.539802	1.76601	0.389684	0.61183	1.30521	0.273852	2.00377	-0.467776
Enhanced	1680	-0.606387	-0.588517	-0.269686	-0.992613	3.86263	2.99971	1.65211	0.0926978	-1.39662	2.2659	-0.368409	6.26244	0.422598	0.406966	0.779485	0.632919	0.909491	5.15838	3.19479	2.53352	-0.979196	3.31796	0.802651	2.15176	-0.2531	2.49969	0.128822	-0.366555	-0.0978738	2.82602	2.41284	-0.296228	0.558261	1.82292	0.43322	0.728284	1.24499	0.227854	1.57348	-0.0282857
Enhanced	1684	-0.681797	-0.556977	-0.245833	-1.02678	4.2821	2.76631	1.75445	0.224344	-1.41547	2.28558	-0.704601	6.03668	0.571295	0.379515	0.879306	0.497975	0.953047	5.22058	2.98126	2.44581	-1.03155	3.41271	0.646577	2.28435	-0.28182	2.74174	0.0691226	-0.0703544	-0.281371	2.89755	2.53022	-0.262723	0.601722	1.74179	0.480814	0.890206	1.2262	0.255451	1.3968	0.40492
Enhanced	1688	-0.788922	-0.555679	-0.159607	-1.03564	4.68035	2.67712	1.97269	0.219551	-1.30449	2.21791	-1.13476	5.69642	0.681811	0.431539	0.934014	0.384882	1.07185	4.97157	2.86142	2.40898	-1.16761	3.39434	0.457731	2.45908	-0.425794	3.07389	0.195965	0.225008	-0.527781	2.72781	2.50964	-0.437971	0.729783	1.60711	0.530849	1.03633	1.22343	0.354169	1.42866	0.833785
Enhanced	1692	-0.893011	-0.452862	-0.0357014	-0.898679	5.07996	2.66174	2.18332	0.0889979	-1.05015	2.10874	-1.30794	5.23344	0.804552	0.568962	0.823582	0.240313	1.24838	4.48058	2.84639	2.36411	-1.34882	3.26096	0.265156	2.53143	-0.721025	3.41575	0.4129	0.155577	-0.502313	2.41684	2.40497	-0.661651	1.01895	1.54776	0.532517	1.12802	1.20047	0.500164	1.36886	1.23633
Enhanced	1696	-0.960281	-0.248112	0.0772742	-0.699346	5.50624	2.57532	2.37092	-0.0242968	-0.766145	1.99046	-1.23385	4.69332	0.913331	0.764364	0.659255	0.0847894	1.41789	3.87932	2.88878	2.30831	-1.55789	3.0674	0.140913	2.37335	-1.08728	3.65794	0.584416	-0.193035	-0.0653641	2.12314	2.27811	-0.86612	1.39797	1.59661	0.452114	1.13866	1.14908	0.64431	1.2359	1.57795
Enhanced	1700	-0.994562	-0.0984371	0.165351	-0.575154	5.88671	2.33685	2.62047	-0.110541	-0.536548	1.86019	-1.30431	4.16609	0.968694	0.963769	0.628931	0.0291776	1.54851	3.22133	2.9864	2.34602	-1.76621	2.86767	0.118472	2.05775	-1.37103	3.76209	0.704117	-0.474921	0.382469	1.97645	2.1001	-1.05861	1.75266	1.67676	0.345592	1.05593	1.10683	0.728583	1.23526	1.84874
Enhanced	1704	-0.991371	-0.0697981	0.208193	-0.51213	6.12862	2.06478	2.91359	-0.194993	-0.36418	1.72224	-1.67454	3.72018	1.0327	1.10792	0.658632	0.0304816	1.67193	2.56193	3.08847	2.46214	-1.92993	2.61987	0.164464	1.8106	-1.47099	3.85711	0.703393	-0.624987	0.385773	2.07126	1.84196	-1.07467	2.06016	1.69771	0.301023	0.947657	1.0989	0.716678	1.37028	2.01194
Enhanced	1708	-0.989624	-0.0902367	0.191189	-0.468097	6.27558	1.98183	3.16636	-0.197416	-0.196675	1.571	-1.96489	3.36189	1.14202	1.1591	0.578229	-0.0584648	1.82731	2.05885	3.10561	2.47007	-2.02869	2.32597	0.24855	1.67743	-1.39316	4.03589	0.569558	-0.760792	0.235538	2.33946	1.53038	-0.822202	2.27269	1.64335	0.354041	0.898029	1.10681	0.617741	1.62586	2.00961
Enhanced	1712	-1.10918	-0.139461	0.165812	-0.419876	6.37786	2.11899	3.37549	-0.111295	-0.0428844	1.37813	-1.69355	3.07671	1.24004	1.11748	0.499482	-0.17333	1.92643	1.84744	3.03669	2.25992	-2.08244	2.1331	0.370892	1.61736	-1.22329	4.15762	0.509004	-0.87804	0.62518	2.58801	1.1963	-0.541386	2.30542	1.59829	0.472472	0.882357	1.11961	0.485754	1.99987	1.85932
Enhanced	1716	-1.37688	-0.233314	0.177959	-0.32837	6.32887	2.28042	3.57868	-0.0736368	-0.00927862	1.16376	-0.809387	2.87836	1.33448	1.01925	0.56651	-0.165369	1.81144	1.8497	2.92879	1.98138	-2.1132	2.10586	0.542569	1.65268	-1.08056	4.0734	0.644318	-0.959396	1.36698	2.72159	0.882267	-0.465338	2.18524	1.63808	0.57252	0.849947	1.13143	0.393384	2.34765	1.63472
Enhanced	1720	-1.69723	-0.332177	0.184079	-0.237935	6.05723	2.3097	3.7837	-0.174821	-0.110142	1.01962	0.331536	2.78982	1.48317	0.918353	0.591853	-0.120755	1.49257	1.90621	2.7773	1.87036	-2.09983	2.11801	0.757206	1.6801	-1.03378	3.87615	0.825134	-1.04461	1.55018	2.77539	0.66222	-0.53431	1.99382	1.69435	0.579819	0.832295	1.11639	0.394805	2.53594	1.36742
Enhanced	1724	-1.99258	-0.408693	0.101641	-0.238461	5.6896	2.23104	3.98073	-0.356895	-0.20121	0.99621	1.40769	2.79479	1.61641	0.862125	0.414794	-0.210218	1.18059	2.01743	2.59667	1.88567	-1.99735	2.07016	0.954462	1.63795	-1.00412	3.7367	0.902294	-1.09616	0.93943	2.79305	0.559908	-0.633783	1.72196	1.66018	0.519195	0.847183	1.07345	0.498207	2.49592	1.09414
Enhanced	1728	-2.16479	-0.451296	-0.0802008	-0.281283	5.34262	2.19806	4.15633	-0.493933	-0.252026	1.04057	2.35687	2.85505	1.61186	0.873665	0.226231	-0.38972	1.07252	2.23172	2.50324	1.77346	-1.81333	1.99167	1.06556	1.65347	-0.843711	3.6602	0.888182	-1.05754	0.198957	2.81469	0.508002	-0.748118	1.33261	1.55818	0.500854	0.836397	1.02985	0.661111	2.22385	0.908069
Enhanced	1732	-2.12123	-0.432938	-0.254243	-0.226322	4.99492	2.30132	4.29567	-0.524658	-0.408632	1.10683	3.24526	2.97181	1.48501	0.945577	0.228727	-0.44945	1.16331	2.4411	2.57402	1.52062	-1.63291	1.95162	1.09282	1.67847	-0.549351	3.53676	0.822401	-0.957827	-0.0288475	2.87396	0.447336	-0.81796	0.851449	1.44162	0.579903	0.754824	0.993851	0.810437	1.91703	0.799074
Enhanced	1736	-1.93645	-0.391138	-0.314168	-0.067574	4.65895	2.4014	4.36923	-0.497521	-0.672392	1.24114	4.10481	3.18255	1.34594	1.04576	0.414335	-0.309212	1.23646	2.51979	2.70913	1.36743	-1.53781	1.99864	1.06501	1.61158	-0.2626	3.34748	0.747011	-0.812745	0.170498	2.92881	0.405432	-0.744408	0.312989	1.27364	0.691066	0.612577	0.977906	0.879124	1.78662	0.604225
Enhanced	1740	-1.70471	-0.401229	-0.286398	0.0526148	4.40457	2.36062	4.34337	-0.473951	-0.891424	1.50819	4.86994	3.51128	1.25657	1.13064	0.693439	-0.169489	1.14761	2.50137	2.77972	1.39202	-1.54186	2.10082	0.984048	1.60991	-0.0794561	3.18857	0.733816	-0.574772	0.243826	2.93678	0.444031	-0.499087	-0.255932	1.03024	0.763333	0.436552	1.02304	0.84155	1.82873	0.276629
Enhanced	1744	-1.3654	-0.454665	-0.243225	0.0596553	4.2252	2.27761	4.21269	-0.462448	-1.05252	1.86752	5.43213	3.94322	1.21609	1.16199	0.876226	-0.238745	1.08611	2.44571	2.80318	1.43085	-1.62555	2.17937	0.900259	1.66546	-0.00293837	3.04033	0.736486	-0.255025	0.125085	2.94488	0.585626	-0.131507	-0.765222	0.776801	0.813282	0.238803	1.14152	0.730015	1.94928	-0.0244897
Enhanced	1748	-0.930822	-0.485281	-0.202778	0.0338431	4.10782	2.22366	3.96979	-0.465468	-1.24035	2.15879	5.76834	4.40366	1.21175	1.12126	0.791251	-0.456777	1.24848	2.33821	2.84537	1.37492	-1.77464	2.23419	0.924132	1.57095	-0.0187837	2.71708	0.575658	-0.000136003	0.179752	2.97203	0.80194	0.189469	-1.09262	0.608182	0.866054	0.0120192	1.28664	0.61989	1.99753	-0.200254
Enhanced	1752	-0.601557	-0.455483	-0.17514	0.0518655	4.08853	2.11394	3.5909	-0.474493	-1.49731	2.28178	5.96565	4.77682	1.21721	1.01646	0.57309	-0.690539	1.47139	2.23011	2.88165	1.32272	-1.95605	2.2791	1.06995	1.42428	-0.126337	2.19075	0.22027	0.0299569	0.326847	2.9976	1.0328	0.213906	-1.20424	0.595481	0.868539	-0.220947	1.40271	0.589466	1.83142	-0.299975
Enhanced	1756	-0.465491	-0.38038	-0.160481	0.0746404	4.12821	1.98212	3.08325	-0.453451	-1.88875	2.32012	6.13547	4.99846	1.17639	0.87691	0.418748	-0.887258	1.57763	2.20333	2.87084	1.38882	-2.10191	2.2561	1.20988	1.37436	-0.296702	1.689	-0.0914146	-0.113081	0.32182	3.07054	1.22267	-0.0902274	-1.15752	0.709736	0.751236	-0.352044	1.46425	0.677444	1.61042	-0.338418
Enhanced	1760	-0.373266	-0.296355	-0.151668	0.0479316	4.13023	1.94551	2.46767	-0.400756	-2.44146	2.37595	6.27251	5.07992	1.04425	0.740022	0.225006	-0.928888	1.6425	2.20535	2.83915	1.50286	-2.14369	2.17764	1.25604	1.269	-0.401844	1.39018	-0.148094	-0.16074	0.243541	3.18774	1.36294	-0.405969	-1.00743	0.804049	0.535553	-0.290647	1.46833	0.863165	1.60786	-0.27145
Enhanced	1764	-0.202007	-0.189206	-0.219891	-0.00187882	4.05967	1.9466	1.79959	-0.32671	-3.05046	2.44499	6.17238	5.06075	0.833624	0.634776	-0.129009	-0.737859	1.70036	2.22591	2.80159	1.55927	-2.04761	2.16851	1.2514	1.01551	-0.321414	1.31074	-0.0204673	0.0619484	-0.0189588	3.23186	1.47967	-0.451003	-0.791818	0.823687	0.321847	-0.137423	1.43052	1.08064	1.76453	-0.0859767
Enhanced	1768	0.0154763	-0.0360138	-0.436278	-0.0705936	3.94586	1.88361	1.23873	-0.214979	-3.62286	2.50496	5.69744	5.00018	0.613226	0.573883	-0.51877	-0.439131	1.71203	2.38381	2.73679	1.56566	-1.82896	2.29737	1.25336	0.829587	-0.163422	1.43455	0.105492	0.399978	-0.559389	3.17279	1.5836	-0.329928	-0.551204	0.90444	0.197339	-0.0860332	1.38049	1.25709	1.88573	0.229635
Enhanced	1772	0.243815	0.0962491	-0.727285	-0.245784	3.84638	1.82877	0.910086	-0.141642	-4.09111	2.52685	5.09183	4.96089	0.459546	0.555768	-0.751509	-0.16452	1.73326	2.58583	2.65757	1.48527	-1.53364	2.53332	1.27556	0.957787	-0.15295	1.7267	0.169082	0.516007	-0.799826	3.08961	1.66041	-0.292059	-0.287055	1.10185	0.203569	-0.156475	1.32821	1.35173	1.97423	0.680773
Enhanced	1776	0.483911	0.143244	-1.00202	-0.525518	3.78616	1.86939	0.765001	-0.215623	-4.28111	2.46986	4.66548	4.96693	0.370854	0.570092	-0.656018	0.0508012	1.78112	2.56588	2.57443	1.25494	-1.1936	2.83268	1.33151	1.26856	-0.313234	2.14861	0.233736	0.244152	-0.40766	3.03429	1.6902	-0.336671	0.0266351	1.26428	0.32492	-0.221278	1.25838	1.37319	2.08396	1.20727
Enhanced	1780	0.655177	0.12662	-1.30176	-0.689542	3.73748	1.92766	0.735435	-0.292611	-4.1243	2.35783	4.28923	5.02038	0.266712	0.601258	-0.24101	0.156651	1.79039	2.33852	2.46573	1.01735	-0.817374	3.15447	1.41078	1.37344	-0.475173	2.69954	0.388735	-0.248748	-0.123691	3.03602	1.65987	-0.319842	0.370128	1.30306	0.45821	-0.2333	1.17014	1.36712	2.16913	1.73159
Enhanced	1784	0.657201	0.0595424	-1.64617	-0.541734	3.71409	1.92623	0.836832	-0.127244	-3.83105	2.19854	3.64403	5.14374	0.123193	0.626843	0.121149	0.115111	1.7377	2.14611	2.33711	0.957161	-0.435014	3.4372	1.4515	1.23794	-0.525784	3.29146	0.604155	-0.658734	-0.553385	3.07212	1.58163	-0.266868	0.727048	1.3045	0.481836	-0.235547	1.07474	1.38584	2.13428	2.17277
Enhanced	1788	0.515377	-0.0493073	-1.90264	-0.234901	3.76231	1.93989	1.04969	0.14158	-3.55245	1.9234	2.79569	5.3628	0.00801732	0.620405	0.168502	-0.00704507	1.67088	2.08541	2.18293	0.988271	-0.109282	3.61015	1.40334	1.15132	-0.504915	3.73199	0.706329	-0.818225	-1.24349	3.0084	1.49196	-0.299275	1.1591	1.30346	0.382037	-0.222207	0.963707	1.45968	1.99099	2.42736
Enhanced	1792	0.28281	-0.128753	-1.95731	-0.0863248	3.88079	2.03247	1.30184	0.142107	-3.21983	1.54157	2.08025	5.64537	-0.0498218	0.562218	0.160736	-0.0607969	1.70892	2.15555	1.95729	0.944963	0.11194	3.62505	1.27874	1.19437	-0.502681	3.95884	0.627948	-0.749806	-1.60186	2.75115	1.41161	-0.394877	1.67222	1.21128	0.250049	-0.140313	0.837372	1.58604	2.00804	2.47956
Enhanced	1796	-0.0326643	-0.13338	-1.8491	-0.0765518	4.05917	2.13761	1.57039	-0.120283	-2.79182	1.13923	1.5865	5.90517	-0.0785289	0.45485	0.365848	-0.0156892	1.90183	2.47448	1.70482	0.89171	0.212345	3.49186	1.1225	1.25201	-0.5067	4.06305	0.464254	-0.594969	-1.57382	2.42007	1.33005	-0.440212	2.12153	1.02377	0.145414	2.22e-05	0.740568	1.73572	2.38326	2.38618
Enhanced	1800	-0.340301	-0.0985716	-1.6507	0.0308406	4.26884	2.15075	1.87636	-0.320863	-2.28746	0.749989	1.16445	6.10535	-0.0469695	0.328957	0.648914	-0.076123	2.07864	3.12586	1.57344	0.951519	0.175805	3.27696	0.955424	1.19271	-0.418433	4.07781	0.271953	-0.541748	-1.28373	2.26489	1.22487	-0.40508	2.39448	0.874421	0.0086491	0.105557	0.722699	1.86755	2.82503	2.12848
Enhanced	1804	-0.527413	-0.0599369	-1.39999	0.150782	4.41531	2.01431	2.19313	-0.363075	-1.73654	0.460178	0.800069	6.2929	0.102559	0.231661	0.809626	-0.295786	2.04206	3.91059	1.6357	1.05338	-0.0105792	3.05224	0.768913	0.939151	-0.244875	3.98727	0.116493	-0.705121	-0.922752	2.40392	1.07664	-0.364934	2.52586	0.814505	-0.207279	0.10722	0.773873	1.94132	2.95312	1.71563
Enhanced	1808	-0.623289	-0.0212457	-1.18717	0.0394314	4.43532	1.79211	2.43706	-0.385416	-1.24406	0.420139	0.589743	6.48499	0.319471	0.199404	0.816644	-0.387147	1.79426	4.54927	1.83175	1.10425	-0.32024	2.86982	0.572269	0.706262	-0.133943	3.80463	0.119746	-1.06152	-0.693763	2.65989	0.885083	-0.450958	2.54905	0.752989	-0.381752	0.0173792	0.829703	1.92596	2.86402	1.29165
Enhanced	1812	-0.705318	-0.000347979	-1.11269	-0.237913	4.35993	1.62336	2.55155	-0.413753	-0.882	0.57657	0.519842	6.62814	0.511641	0.233579	0.688343	-0.307148	1.47199	5.01244	2.07261	1.20324	-0.697365	2.77715	0.39767	0.7818	-0.179387	3.52746	0.264961	-1.50235	-0.475285	2.7551	0.666831	-0.728818	2.42603	0.653687	-0.353386	-0.132867	0.849168	1.80496	2.86311	0.956934
Enhanced	1816	-0.817206	-0.0313957	-1.15957	-0.496818	4.24221	1.50497	2.54598	-0.386449	-0.62374	0.698542	0.648367	6.67825	0.682457	0.294867	0.463485	-0.384635	1.24047	5.38161	2.293	1.44687	-1.10867	2.79668	0.261828	1.0143	-0.317657	3.22622	0.410563	-1.89043	-0.148078	2.67857	0.427809	-1.04779	2.16062	0.576682	-0.0913985	-0.292085	0.853467	1.58039	2.97371	0.705361
Enhanced	1820	-1.00024	-0.106105	-1.25942	-0.693878	4.09816	1.2981	2.45066	-0.319769	-0.445338	0.724602	1.1626	6.64135	0.862417	0.322196	0.199725	-0.646889	1.2092	5.57732	2.44156	1.69863	-1.54953	2.89512	0.171778	1.1248	-0.424832	3.0281	0.474672	-2.11608	0.0832731	2.62907	0.181223	-1.18898	1.81769	0.553414	0.32828	-0.355103	0.867303	1.27577	3.02702	0.532446
Enhanced	1824	-1.22543	-0.173626	-1.39343	-0.789355	3.92357	0.935179	2.28201	-0.258664	-0.347144	0.805832	1.98312	6.58145	1.0575	0.266592	-0.0615424	-0.811158	1.30387	5.44071	2.50132	1.76841	-2.00068	3.02793	0.134432	1.19443	-0.440992	2.84701	0.453904	-2.15151	0.295278	2.6478	-0.0162955	-1.1735	1.43717	0.603382	0.744748	-0.314329	0.866552	0.935297	2.96237	0.415613
Enhanced	1828	-1.39751	-0.224627	-1.51472	-0.785083	3.75764	0.47562	2.0701	-0.239745	-0.341258	1.02789	2.83085	6.58069	1.32931	0.119808	-0.20032	-0.80161	1.33592	4.94346	2.50979	1.68137	-2.41847	3.19036	0.134787	1.27664	-0.413923	2.51933	0.413311	-2.04824	0.665759	2.65457	-0.115118	-1.16781	1.03848	0.755089	0.994209	-0.329733	0.820119	0.616312	2.80479	0.312542
Enhanced	1832	-1.45009	-0.2949	-1.52328	-0.828914	3.66674	0.0965063	1.88951	-0.274987	-0.396962	1.27377	3.66259	6.61287	1.72925	-0.0780428	-0.0640699	-0.66498	1.23818	4.22892	2.51894	1.58314	-2.76769	3.36533	0.168087	1.15602	-0.418242	2.20139	0.460408	-1.92436	0.725909	2.69277	-0.134235	-1.18338	0.654917	0.953398	1.10061	-0.464928	0.759932	0.37507	2.54315	0.211896
Enhanced	1836	-1.35909	-0.352314	-1.3887	-0.950953	3.66279	-0.0158245	1.80212	-0.275927	-0.42527	1.37613	4.45085	6.55738	2.17674	-0.256276	0.205508	-0.403515	1.10847	3.50335	2.54999	1.50997	-3.0201	3.48185	0.284289	0.869762	-0.427389	2.134	0.598041	-1.84523	0.321543	2.7747	-0.108409	-1.12491	0.297079	1.10453	1.19708	-0.578027	0.768459	0.24882	2.18831	0.0734633
Enhanced	1840	-1.18436	-0.292865	-1.18147	-0.974957	3.71984	0.0980881	1.79604	-0.189594	-0.444437	1.33595	4.96638	6.37726	2.55027	-0.347087	0.179027	-0.145939	1.08116	2.87881	2.60579	1.42935	-3.1286	3.48442	0.526291	0.725344	-0.351661	2.24219	0.689636	-1.68769	0.254118	2.76349	-0.0254983	-0.976206	-0.028296	1.18874	1.28645	-0.576768	0.880313	0.24461	1.83812	-0.147661
Enhanced	1844	-1.05527	-0.112388	-0.981311	-0.856632	3.79616	0.249853	1.82701	-0.147343	-0.559131	1.29343	5.20412	6.1219	2.79202	-0.318259	-0.263226	-0.0315424	1.17518	2.31832	2.68888	1.37543	-3.05996	3.3793	0.834655	0.715651	-0.180668	2.36181	0.629193	-1.35443	0.822809	2.63852	0.122573	-0.780822	-0.266949	1.21146	1.29953	-0.500831	1.03764	0.340608	1.6315	-0.400605
Enhanced	1848	-1.00721	0.0613798	-0.859236	-0.715938	3.83947	0.360874	1.85327	-0.217815	-0.738807	1.31575	5.43231	5.81994	2.86374	-0.186865	-0.655821	0.0142356	1.22262	1.74611	2.79679	1.37556	-2.84497	3.22241	1.07341	0.647969	0.00840966	2.44723	0.472445	-0.993168	1.45667	2.56366	0.300642	-0.586398	-0.396311	1.18809	1.25804	-0.391676	1.16608	0.497772	1.60609	-0.620433
Enhanced	1852	-0.976369	0.171804	-0.902326	-0.563751	3.87607	0.418861	1.83813	-0.246163	-0.872397	1.36658	5.77802	5.53079	2.75393	-0.00901316	-0.559155	0.10487	1.11868	1.17873	2.91973	1.38587	-2.54498	3.10775	1.16378	0.65958	0.133661	2.392	0.367705	-0.719693	1.79606	2.63556	0.50326	-0.439826	-0.471801	1.19204	1.22456	-0.310968	1.23463	0.675335	1.62665	-0.795596
Enhanced	1856	-0.934596	0.270771	-1.10516	-0.401935	3.97213	0.417747	1.7931	-0.15294	-0.952988	1.40992	6.21052	5.32942	2.55079	0.150084	-0.0893138	0.204986	1.0146	0.736699	3.01668	1.38451	-2.18416	3.08975	1.15256	0.921318	0.174762	2.10278	0.361709	-0.442071	1.65374	2.78621	0.780818	-0.359805	-0.511325	1.23706	1.20388	-0.31786	1.23193	0.840231	1.60938	-0.872793
Enhanced	1860	-0.878513	0.354256	-1.31806	-0.365662	4.08058	0.440948	1.77071	-0.0610883	-1.02242	1.43233	6.72415	5.15055	2.38261	0.250249	0.373766	0.239615	1.0012	0.53736	3.00158	1.36657	-1.75309	3.13066	1.1278	1.1693	0.17588	1.71597	0.396356	-0.18794	0.957643	2.91239	1.14721	-0.335869	-0.483336	1.2452	1.14729	-0.358784	1.16579	0.970087	1.56911	-0.768193
Enhanced	1864	-0.820774	0.386518	-1.44607	-0.463003	4.12588	0.54429	1.78963	-0.0222378	-1.00634	1.47981	7.34546	4.87667	2.29277	0.293649	0.66077	0.221595	0.987074	0.568145	2.84569	1.29337	-1.27066	3.1958	1.1219	1.13804	0.144866	1.4551	0.519523	-0.192165	0.29204	2.99727	1.54373	-0.340263	-0.399831	1.2232	1.0096	-0.375451	1.08846	1.05453	1.35304	-0.483655
Enhanced	1868	-0.84104	0.404915	-1.52796	-0.495669	4.14237	0.650686	1.82698	0.0157347	-0.768432	1.63597	8.02752	4.54454	2.22468	0.316006	0.876489	0.241531	1.0092	0.692284	2.65121	1.18942	-0.809516	3.28042	1.13353	1.06325	0.0303622	1.44395	0.801163	-0.520192	0.240256	3.04691	1.89965	-0.356926	-0.255267	1.22756	0.803994	-0.401729	1.04308	1.09784	0.896282	-0.108911
Enhanced	1872	-0.982746	0.447411	-1.57055	-0.385105	4.16298	0.712052	1.89209	0.00583157	-0.38527	1.82836	8.56396	4.24709	2.09007	0.35666	1.11831	0.35484	1.1341	0.78331	2.51697	1.13005	-0.459574	3.32272	1.15243	1.22008	-0.124277	1.69628	1.09413	-0.959989	0.641139	2.99486	2.15826	-0.450537	0.0353585	1.25439	0.573304	-0.422029	1.00771	1.12034	0.580219	0.248372
Enhanced	1876	-1.18308	0.51459	-1.536	-0.26437	4.14996	0.778222	2.04889	-0.0709198	-0.125206	1.86067	8.72864	3.9896	1.86597	0.430576	1.2138	0.470743	1.25303	0.772917	2.42785	1.10202	-0.271504	3.26761	1.12217	1.41077	-0.187433	2.11001	1.24813	-1.323	1.17281	2.81654	2.28378	-0.685034	0.49731	1.36132	0.317181	-0.366524	0.956646	1.15232	0.718419	0.516293
Enhanced	1880	-1.37637	0.61834	-1.44163	-0.194132	4.13791	0.877513	2.29986	-0.0941494	-0.0630986	1.75191	8.42144	3.81992	1.6262	0.519638	0.967962	0.462311	1.36637	0.579585	2.33925	1.0896	-0.227257	3.17404	1.0112	1.38462	-0.166264	2.53525	1.30408	-1.58762	1.60153	2.61862	2.30088	-0.94357	1.00879	1.58946	0.0364836	-0.255473	0.911235	1.22221	1.14221	0.69049
Enhanced	1884	-1.52873	0.723462	-1.36041	-0.0992615	4.24	0.993809	2.51572	-0.0791985	-0.0727852	1.73336	7.58641	3.84807	1.4264	0.586875	0.555683	0.355061	1.55851	0.116303	2.24299	1.17208	-0.258124	3.12762	0.926857	1.2682	-0.197645	2.88437	1.25747	-1.74832	1.5408	2.53224	2.27059	-1.03094	1.43619	1.74666	-0.192257	-0.139053	0.885615	1.3445	1.60549	0.793267
Enhanced	1888	-1.66311	0.730881	-1.40642	-0.00261216	4.45489	1.10217	2.60278	-0.132854	-0.181096	1.85829	6.272	4.02353	1.25807	0.599374	0.294656	0.222946	1.67626	-0.563317	2.163	1.34251	-0.298422	3.15084	0.98761	1.23571	-0.289376	3.14679	1.09259	-1.78638	0.998497	2.58212	2.20735	-0.947313	1.75267	1.64531	-0.309919	-0.0246481	0.864938	1.5148	2.01974	0.785856
Enhanced	1892	-1.91418	0.617878	-1.6164	0.0152015	4.64326	1.16654	2.62574	-0.13295	-0.516254	1.94449	4.78966	4.15883	1.15261	0.544101	0.226453	0.0562482	1.63092	-1.21188	2.16281	1.4651	-0.334329	3.22499	1.14143	1.27762	-0.318876	3.3832	0.984278	-1.84997	0.507395	2.63607	2.08294	-0.873268	1.96738	1.38187	-0.361741	0.0442025	0.839632	1.7132	2.29629	0.585998
Enhanced	1896	-2.34133	0.468528	-1.85047	-0.0114159	4.71304	1.17941	2.65081	-0.00883008	-1.03399	1.89912	3.48629	4.1904	1.14678	0.430411	0.175947	-0.0685081	1.65331	-1.61058	2.30563	1.50146	-0.403234	3.30239	1.28239	1.41605	-0.266475	3.6409	1.0014	-2.17745	0.317362	2.59686	1.89804	-0.925094	2.05225	1.13233	-0.386654	0.0378101	0.804031	1.91199	2.39995	0.191381
Enhanced	1900	-2.74257	0.343476	-2.00452	-0.0635248	4.68978	1.15293	2.63732	-0.0113445	-1.60009	1.81575	2.38174	4.20241	1.16884	0.284004	0.00743848	-0.011928	1.86045	-1.77749	2.5941	1.50618	-0.552771	3.36602	1.42187	1.6484	-0.213368	3.82858	0.967565	-2.72346	0.27908	2.57011	1.68667	-1.02661	2.00714	0.954096	-0.355204	0.00349251	0.752574	2.08237	2.43829	-0.316874
Enhanced	1904	-2.89085	0.234633	-2.14335	-0.136823	4.63423	1.04456	2.5557	-0.253896	-2.12059	1.78198	1.2777	4.26945	1.14865	0.138286	-0.255813	0.0992039	2.06776	-1.78994	2.94225	1.46321	-0.807435	3.46756	1.60595	1.79458	-0.170885	3.85834	0.838727	-3.13838	0.272011	2.59402	1.47131	-0.99939	1.89938	0.862224	-0.269769	-0.0525414	0.682716	2.20013	2.48173	-0.904799
Enhanced	1908	-2.81656	0.140684	-2.3169	-0.0850411	4.58914	0.841198	2.44051	-0.496017	-2.48601	1.80394	0.192108	4.42502	1.14749	0.0255983	-0.486163	-0.0105287	2.09988	-1.58007	3.21619	1.3695	-1.17181	3.62905	1.79776	1.80102	-0.0983987	3.87673	0.72588	-3.19912	0.331076	2.55495	1.25718	-0.803903	1.77214	0.874264	-0.163916	-0.142903	0.577739	2.25042	2.42784	-1.5618
Enhanced	1912	-2.66754	0.116006	-2.50843	0.164335	4.57331	0.676046	2.30776	-0.534221	-2.65139	1.89127	-0.611267	4.69245	1.21158	-0.0313521	-0.635679	-0.334992	1.95871	-1.09785	3.38289	1.30605	-1.63438	3.81641	1.93122	1.84278	0.00459732	4.09842	0.633498	-2.98542	0.569774	2.50602	1.04533	-0.668773	1.59542	0.986038	-0.0132851	-0.18973	0.435405	2.23224	2.21654	-2.18124
Enhanced	1916	-2.49539	0.187126	-2.6965	0.451855	4.56397	0.672698	2.14548	-0.361688	-2.70602	2.02348	-1.05942	5.05711	1.2557	-0.0273071	-0.782384	-0.649645	1.79395	-0.415274	3.50033	1.2726	-2.15466	4.00536	1.99346	1.83875	0.116174	4.46937	0.51655	-2.64627	0.793761	2.55248	0.834358	-0.83871	1.35824	1.15963	0.212895	-0.162296	0.294199	2.15639	2.02515	-2.66201
Enhanced	1920	-2.32223	0.266501	-2.80044	0.59257	4.50652	0.760038	1.96518	-0.0571137	-2.7414	2.07651	-1.30639	5.47733	1.24163	0.023689	-0.971309	-0.802375	1.7693	0.403418	3.51863	1.17171	-2.66309	4.13777	2.00929	1.46901	0.178803	4.75382	0.325666	-2.28833	0.624929	2.59243	0.63261	-1.22994	1.11667	1.30796	0.478934	-0.145937	0.166023	2.0381	2.06611	-3.03159
Enhanced	1924	-2.17667	0.280189	-2.77013	0.480563	4.38567	0.755698	1.78502	0.251321	-2.80912	1.98456	-1.25959	5.93559	1.27492	0.0939016	-1.14144	-0.709216	1.90347	1.27323	3.35448	1.02415	-3.06998	4.109	1.99967	0.84056	0.0938795	4.85869	0.0348899	-2.01541	0.210742	2.56248	0.464584	-1.52312	0.896826	1.35073	0.728075	-0.188427	0.0221634	1.8874	2.37042	-3.29739
Enhanced	1928	-2.00592	0.265828	-2.6777	0.168359	4.2568	0.534295	1.5954	0.477532	-2.91929	1.85257	-0.644535	6.4046	1.41042	0.153254	-1.2088	-0.368184	2.11753	2.01787	3.08269	0.979374	-3.28102	3.90783	1.97478	0.438588	-0.12247	4.84172	-0.172172	-1.81938	-0.129906	2.56272	0.344184	-1.56194	0.661071	1.28769	0.918153	-0.302077	-0.111264	1.70788	2.73447	-3.37172
Enhanced	1932	-1.77066	0.241653	-2.54223	-0.0943277	4.13767	0.126318	1.38437	0.617179	-2.9969	1.76415	0.424667	6.80856	1.56527	0.181881	-1.1391	0.0241714	2.3217	2.51548	2.78851	1.06796	-3.24977	3.67126	1.91814	0.442747	-0.295701	4.74646	-0.131472	-1.58776	-0.501935	2.6208	0.258409	-1.48562	0.416038	1.1469	1.03159	-0.51106	-0.174796	1.50288	2.7574	-3.24243
Enhanced	1936	-1.52986	0.207838	-2.32588	-0.186755	3.95697	-0.264391	1.15122	0.655784	-2.97174	1.70802	1.52276	7.09141	1.66755	0.176506	-0.997237	0.231245	2.38413	2.76792	2.44551	1.15074	-3.01536	3.53596	1.79863	0.638514	-0.332347	4.5995	-0.0305335	-1.35975	-0.888749	2.64236	0.188935	-1.47567	0.227942	0.93583	1.11833	-0.743141	-0.178839	1.28186	2.31078	-2.98294
Enhanced	1940	-1.32201	0.251987	-2.1346	-0.236133	3.6894	-0.424461	0.885305	0.639879	-2.78755	1.69014	2.42403	7.23994	1.71118	0.149285	-0.912093	0.241324	2.2251	2.79466	2.05805	1.16881	-2.66685	3.49208	1.63572	0.836475	-0.34104	4.44118	-0.0400973	-1.3186	-0.971077	2.56332	0.140579	-1.49973	0.129672	0.702186	1.25041	-0.872751	-0.147004	1.06051	1.82942	-2.59995
Enhanced	1944	-1.13723	0.397645	-2.07678	-0.307767	3.40163	-0.351075	0.586191	0.69972	-2.36209	1.68883	3.14986	7.22803	1.69497	0.119193	-0.857758	0.216927	1.96812	2.62649	1.67943	1.23127	-2.28636	3.45791	1.47416	1.06232	-0.455901	4.31268	0.00521401	-1.47255	-0.694668	2.45938	0.142638	-1.37019	0.092484	0.547019	1.39149	-0.89133	-0.0621505	0.853513	1.64089	-2.07693
Enhanced	1948	-0.97278	0.498042	-2.08148	-0.39059	3.12227	-0.223243	0.308518	0.768741	-1.80111	1.6332	3.8001	7.05037	1.6391	0.100098	-0.627361	0.27162	1.80961	2.37834	1.35124	1.38768	-1.92547	3.41512	1.32353	1.34496	-0.673436	4.22302	0.246949	-1.62075	-0.228242	2.46464	0.212501	-1.04508	0.0241667	0.553194	1.39621	-0.868118	0.0509203	0.668739	1.56502	-1.46963
Enhanced	1952	-0.791538	0.458427	-2.088	-0.508879	2.84331	-0.197557	0.137336	0.618623	-1.39666	1.51334	4.47243	6.77708	1.59042	0.0924016	-0.206376	0.369888	1.80728	2.23677	1.16506	1.53804	-1.59922	3.35692	1.22205	1.53264	-0.84618	4.10545	0.59821	-1.6265	0.300426	2.54884	0.320584	-0.745927	-0.185559	0.729517	1.19089	-0.822119	0.149061	0.508957	1.46741	-0.825618
Enhanced	1956	-0.5596	0.355093	-2.10254	-0.582749	2.607	-0.324098	0.131222	0.306348	-1.22101	1.39821	5.14571	6.50096	1.54933	0.0826424	0.142976	0.388936	1.92836	2.35163	1.20142	1.60543	-1.30372	3.24303	1.2235	1.57299	-0.831906	3.90568	0.964506	-1.54851	0.670284	2.57705	0.425316	-0.680487	-0.528472	0.990514	0.88277	-0.737941	0.247241	0.378821	1.42738	-0.142569
Enhanced	1960	-0.337549	0.266856	-2.05312	-0.551	2.41187	-0.544248	0.305986	0.148464	-1.079	1.37269	5.74219	6.28942	1.48574	0.053564	0.276028	0.300262	2.10444	2.70233	1.38459	1.62044	-1.04774	3.12839	1.27753	1.6145	-0.70229	3.67347	1.28668	-1.52919	0.794693	2.5819	0.536449	-0.81167	-0.88193	1.19472	0.606405	-0.648379	0.33878	0.28984	1.43865	0.545444
Enhanced	1964	-0.202587	0.212318	-1.93538	-0.528456	2.18586	-0.71381	0.631476	0.262839	-0.882041	1.41158	6.27065	6.16582	1.41611	-0.00239329	0.264924	0.224945	2.20274	3.15578	1.58007	1.6373	-0.852821	3.14122	1.29615	1.56016	-0.627743	3.45289	1.45965	-1.61861	0.983017	2.688	0.693805	-0.998709	-1.17203	1.25652	0.383472	-0.624335	0.371953	0.256188	1.54348	1.18972
Enhanced	1968	-0.136203	0.213626	-1.92567	-0.520845	1.96772	-0.767467	1.02496	0.511655	-0.727418	1.34442	6.71307	6.06682	1.37078	-0.0742187	0.211715	0.217849	2.20831	3.67769	1.76162	1.66448	-0.732321	3.28525	1.26557	1.1873	-0.585054	3.24217	1.46556	-1.72848	1.30182	2.84061	0.902773	-1.14342	-1.39333	1.222	0.238842	-0.656363	0.351835	0.285091	1.86322	1.82238
Enhanced	1972	-0.0719154	0.229244	-2.11818	-0.424188	1.85561	-0.807032	1.3978	0.766681	-0.653799	1.13544	6.95053	5.88568	1.35477	-0.134752	0.247341	0.183085	2.27663	4.26437	1.96302	1.68352	-0.699474	3.45246	1.20885	0.747919	-0.490052	3.08892	1.45531	-1.77238	1.34282	2.84857	1.12986	-1.17291	-1.4957	1.21967	0.230905	-0.639041	0.317	0.367511	2.30124	2.47418
Enhanced	1976	0.00830451	0.17051	-2.41277	-0.320191	1.81994	-0.89764	1.70891	0.963419	-0.578611	1.00051	6.91987	5.59737	1.39334	-0.155128	0.415039	0.101583	2.43989	4.73932	2.17842	1.70939	-0.773767	3.57184	1.18297	0.612322	-0.427369	3.04191	1.52362	-1.75527	1.12239	2.66569	1.33196	-1.12682	-1.4022	1.33496	0.273585	-0.536774	0.278481	0.477921	2.65732	3.03403
Enhanced	1980	0.0402936	0.0657572	-2.68743	-0.270129	1.84662	-0.952058	1.94215	1.04567	-0.462612	1.07185	6.69963	5.24963	1.49695	-0.121915	0.551945	0.0950496	2.56136	4.91864	2.36311	1.77444	-0.954761	3.63873	1.24107	0.649467	-0.481243	3.08736	1.55999	-1.73035	1.12511	2.47295	1.48118	-1.15439	-1.1239	1.52987	0.187736	-0.417946	0.26454	0.584035	2.87894	3.35597
Enhanced	1984	-0.0671885	0.0117985	-2.86217	-0.158821	2.03184	-0.913369	2.06895	1.02058	-0.373253	1.25878	6.42077	4.85856	1.57811	-0.0461665	0.562868	0.168578	2.53145	4.81982	2.47164	1.86492	-1.21074	3.71241	1.32882	0.694884	-0.632851	3.17127	1.45819	-1.83021	1.40415	2.40912	1.59575	-1.24543	-0.731073	1.67845	-0.0363004	-0.316888	0.309951	0.66069	2.99317	3.41571
Enhanced	1988	-0.305078	0.0100233	-2.9506	-0.00714431	2.38757	-0.866983	2.06198	0.946538	-0.358447	1.4756	6.13396	4.44826	1.52948	0.0421028	0.48864	0.118296	2.32151	4.53089	2.50583	1.94834	-1.50395	3.87717	1.3822	0.890845	-0.864253	3.18135	1.2635	-2.18046	1.64344	2.41224	1.7135	-1.23839	-0.25557	1.70151	-0.222427	-0.23022	0.384135	0.701652	3.04441	3.20869
Enhanced	1992	-0.559765	0.00640911	-3.11037	0.0608987	2.83727	-0.913769	1.93852	0.826318	-0.372723	1.68371	5.72784	4.1184	1.37094	0.108747	0.329129	-0.170348	2.07739	4.1243	2.52987	2.01318	-1.80955	4.11877	1.44083	1.10025	-1.12621	3.07313	1.02115	-2.61557	1.73994	2.41541	1.81521	-1.1693	0.26339	1.66127	-0.234402	-0.182485	0.424658	0.721237	3.02767	2.68243
Enhanced	1996	-0.780558	-0.000808425	-3.41745	0.0893903	3.30209	-1.06052	1.78788	0.648346	-0.377729	1.80365	5.0237	3.92876	1.22841	0.131945	0.162636	-0.520612	2.0536	3.66272	2.61191	2.03599	-2.10935	4.36231	1.53861	0.966553	-1.32993	2.98009	0.725947	-2.79442	1.69336	2.38773	1.84423	-1.2299	0.747814	1.64797	-0.103597	-0.172994	0.412584	0.747112	2.82908	1.91435
Enhanced	2000	-0.981097	0.027288	-3.7405	0.144306	3.63089	-1.25547	1.7104	0.469381	-0.408106	1.81504	4.04636	3.82738	1.17383	0.110303	0.0564001	-0.74045	2.22976	3.08983	2.76219	1.98165	-2.38118	4.61942	1.64035	0.655469	-1.40187	2.96834	0.455754	-2.67774	1.39469	2.23389	1.7991	-1.40122	1.17523	1.624	0.0643212	-0.1462	0.366938	0.806014	2.45308	1.12502
Enhanced	2004	-1.10661	0.106052	-3.98414	0.185635	3.73874	-1.41675	1.70434	0.349773	-0.504011	1.78574	3.08131	3.77171	1.18598	0.0605936	-0.121809	-0.88873	2.34909	2.31386	2.92164	1.82559	-2.59919	4.91928	1.69963	0.642771	-1.28016	2.96846	0.31771	-2.51821	0.966796	1.97004	1.71945	-1.49107	1.57332	1.53176	0.232063	-0.0640013	0.324823	0.909623	2.10775	0.403885
Enhanced	2008	-1.12718	0.191916	-4.14783	0.209903	3.78708	-1.44114	1.69947	0.333152	-0.672253	1.73877	2.32523	3.79208	1.25567	0.00860789	-0.339196	-1.05197	2.38676	1.40348	3.01921	1.58788	-2.74365	5.1961	1.69744	0.997838	-0.998249	3.01314	0.243687	-2.44876	0.781312	1.77681	1.60891	-1.41807	1.94112	1.45773	0.40691	0.0411856	0.338977	1.04588	1.9083	-0.34833
Enhanced	2012	-1.1227	0.18941	-4.14361	0.22049	3.9548	-1.32168	1.69586	0.444427	-0.886182	1.68599	1.7954	3.91967	1.37292	-0.0232892	-0.362445	-1.09893	2.503	0.485811	3.03535	1.40242	-2.80132	5.36589	1.69255	1.42249	-0.70777	3.12324	0.0640444	-2.43286	0.737549	1.73737	1.46369	-1.19438	2.26765	1.50743	0.546331	0.123005	0.430855	1.17965	1.75248	-1.1601
Enhanced	2016	-1.12794	0.0327044	-3.92968	0.154365	4.20808	-1.1646	1.7461	0.562164	-1.06681	1.68016	1.6451	4.14502	1.46218	-0.0263282	-0.29043	-0.880706	2.63329	-0.344093	2.98706	1.39466	-2.76969	5.39459	1.77353	1.64659	-0.545217	3.17504	-0.193173	-2.48042	0.431178	1.79104	1.33837	-0.826469	2.51748	1.63891	0.624226	0.183349	0.558344	1.26297	1.51515	-1.90388
Enhanced	2020	-1.11834	-0.197345	-3.69623	-0.00292158	4.44625	-0.986782	1.8321	0.508743	-1.14994	1.65864	2.04426	4.39732	1.50615	-0.00872561	-0.448783	-0.488225	2.57258	-0.912563	2.90439	1.49438	-2.68412	5.28867	1.89961	1.63362	-0.551601	3.14082	-0.35131	-2.64295	0.130723	1.88443	1.28989	-0.420331	2.60049	1.74486	0.716087	0.203991	0.661239	1.25297	1.2313	-2.4803
Enhanced	2024	-1.14123	-0.331557	-3.60686	-0.197839	4.6212	-0.727554	1.88024	0.36195	-1.12902	1.48806	2.81649	4.55364	1.58107	0.00845097	-0.846172	-0.134986	2.29986	-1.08126	2.81454	1.57569	-2.61513	5.10943	1.94154	1.58249	-0.637421	3.07581	-0.375118	-2.86763	0.287746	2.01085	1.2832	-0.166464	2.47785	1.77008	0.86886	0.115495	0.709812	1.13204	1.07314	-2.89663
Enhanced	2028	-1.26012	-0.312447	-3.5917	-0.368139	4.64139	-0.49886	1.85374	0.355542	-1.00758	1.23437	3.62785	4.57374	1.67552	0.00345011	-1.23671	0.093202	1.94617	-0.948951	2.69696	1.6039	-2.60772	4.93597	1.88365	1.5812	-0.664427	2.95025	-0.283259	-2.99737	0.527804	2.174	1.23682	-0.109931	2.20434	1.69933	0.987509	-0.0846218	0.70977	0.921524	1.12198	-3.22307
Enhanced	2032	-1.47809	-0.215686	-3.56459	-0.442759	4.42693	-0.490305	1.75802	0.490339	-0.883015	1.06151	4.2818	4.55893	1.73133	-0.032209	-1.54507	0.186809	1.66302	-0.639456	2.50713	1.57069	-2.64907	4.78948	1.82543	1.45434	-0.623682	2.80353	-0.0171877	-2.93209	0.282868	2.32809	1.14517	-0.130767	1.8012	1.56375	0.998152	-0.306145	0.6881	0.677355	1.2521	-3.55592
Enhanced	2036	-1.75874	-0.124336	-3.54589	-0.423185	4.10044	-0.627072	1.61196	0.578187	-0.91356	0.95251	4.72051	4.58698	1.79472	-0.0877334	-1.86723	0.0826205	1.54967	-0.0518747	2.25092	1.51941	-2.70473	4.645	1.8267	1.22987	-0.579008	2.75093	0.335222	-2.73742	-0.308202	2.4155	1.07195	-0.185915	1.22518	1.46794	0.980405	-0.479756	0.668956	0.467068	1.30348	-3.88663
Enhanced	2040	-1.99549	-0.0807616	-3.56094	-0.402954	3.86398	-0.660853	1.42561	0.54015	-1.04147	0.836323	5.00161	4.63157	1.87888	-0.137142	-2.12741	-0.15623	1.52145	0.846207	1.98622	1.49984	-2.74635	4.49856	1.86259	1.16694	-0.553223	2.78062	0.575515	-2.55266	-0.730948	2.46232	1.02973	-0.365589	0.49167	1.47255	1.02067	-0.595626	0.640736	0.338045	1.24586	-4.06379
Enhanced	2044	-2.07247	-0.094582	-3.63228	-0.462075	3.73322	-0.543912	1.18155	0.424681	-1.13495	0.757274	5.16957	4.69214	1.89497	-0.153583	-2.12002	-0.289871	1.46628	1.78289	1.77032	1.42919	-2.73191	4.3737	1.88255	1.20497	-0.602774	2.82629	0.710996	-2.44974	-0.812134	2.48752	0.967075	-0.682942	-0.286138	1.45629	1.10274	-0.630654	0.567213	0.294393	1.2066	-3.99286
Enhanced	2048	-2.01227	-0.158457	-3.75944	-0.638454	3.62689	-0.398908	0.888268	0.301201	-1.32788	0.712848	5.18861	4.8305	1.84045	-0.123155	-1.86249	-0.245758	1.51572	2.55246	1.61191	1.23646	-2.59372	4.26781	1.86404	1.1958	-0.756215	2.90619	0.889071	-2.42687	-0.789741	2.44353	0.888679	-0.992	-0.984866	1.26535	1.16504	-0.524319	0.475505	0.298468	1.384	-3.68171
Enhanced	2052	-1.90505	-0.247647	-3.8733	-0.86606	3.53774	-0.218924	0.631918	0.211129	-1.7363	0.597945	5.15185	5.07439	1.79939	-0.0506633	-1.51535	-0.190822	1.77499	3.19341	1.4873	1.02091	-2.27138	4.15124	1.82941	1.31553	-0.887837	3.0393	1.1547	-2.44326	-0.787209	2.35745	0.878524	-1.15429	-1.55073	0.960556	1.1439	-0.291783	0.457286	0.296841	1.78594	-3.12729
Enhanced	2056	-1.72048	-0.299032	-3.94111	-0.958042	3.42347	0.106948	0.499292	0.126647	-2.18414	0.397881	5.23056	5.39478	1.77499	0.0459597	-1.1151	-0.225651	2.07369	3.67322	1.39768	0.906526	-1.76656	4.02961	1.79983	1.49791	-0.891152	3.15791	1.43243	-2.39091	-0.663003	2.31644	0.97573	-1.14739	-2.01257	0.709924	1.0447	-0.0593957	0.505229	0.25564	2.16126	-2.39351
Enhanced	2060	-1.34798	-0.264256	-3.99444	-0.877027	3.18822	0.518373	0.498102	0.0209868	-2.49662	0.222584	5.43956	5.74801	1.71557	0.14536	-0.66809	-0.300454	2.33008	3.8555	1.35458	0.874938	-1.16219	3.95498	1.74267	1.35922	-0.846002	3.21123	1.59778	-2.14378	-0.41417	2.33782	1.11975	-0.996285	-2.41989	0.544466	0.949868	0.0900341	0.496923	0.182364	2.3207	-1.62813
Enhanced	2064	-0.809499	-0.166383	-4.01673	-0.833596	2.8713	0.767897	0.575871	-0.0550482	-2.64338	0.150772	5.76983	6.06797	1.61341	0.229251	-0.237615	-0.332788	2.69953	3.68916	1.35685	0.813147	-0.593656	3.96302	1.61605	1.02506	-0.883045	3.30424	1.59508	-1.74429	-0.208103	2.40381	1.23763	-0.755969	-2.76025	0.43273	0.851848	0.174316	0.39942	0.1211	2.26971	-0.894234
Enhanced	2068	-0.292737	-0.0473488	-3.96196	-0.918284	2.59144	0.729348	0.672949	-0.0359098	-2.6475	0.197967	6.20484	6.25399	1.47859	0.282725	0.132016	-0.257152	3.21991	3.20901	1.41759	0.697127	-0.182496	4.03007	1.44841	0.891694	-1.04362	3.55471	1.52003	-1.4316	-0.0349451	2.47701	1.31978	-0.574018	-2.96211	0.418738	0.664506	0.211505	0.305845	0.124767	2.0607	-0.189169
Enhanced	2072	0.0756065	0.0659619	-3.82733	-0.955665	2.3139	0.538145	0.779658	0.111933	-2.63418	0.365959	6.54271	6.25241	1.31427	0.290856	0.418063	-0.099549	3.72803	2.57802	1.53299	0.612909	0.034182	4.10374	1.31389	0.835722	-1.31719	3.86216	1.47627	-1.35685	0.282072	2.4642	1.40065	-0.587528	-2.95699	0.528119	0.417442	0.212176	0.279817	0.224299	1.82719	0.451267
Enhanced	2076	0.323989	0.157843	-3.64231	-0.888003	1.92673	0.380294	0.915918	0.337458	-2.73352	0.599112	6.70458	6.13565	1.14726	0.241115	0.651546	0.00489488	4.10351	2.02697	1.65852	0.581842	0.0981444	4.1666	1.2367	0.62577	-1.64877	4.03511	1.42961	-1.41194	0.6141	2.30477	1.49163	-0.721734	-2.70091	0.700511	0.194438	0.212124	0.332272	0.411114	1.77186	1.02267
Enhanced	2080	0.45218	0.250335	-3.46666	-0.896062	1.50573	0.329749	1.0483	0.475502	-2.86096	0.817449	6.91797	6.02656	1.0148	0.130556	0.851325	0.0112008	4.36317	1.60811	1.7634	0.567807	0.044796	4.24357	1.17155	0.42461	-1.90232	4.02285	1.29958	-1.47987	0.491909	2.04729	1.5509	-0.755361	-2.18888	0.870166	-0.0101637	0.21279	0.466293	0.640267	1.91883	1.54978
Enhanced	2084	0.388814	0.332069	-3.36576	-1.01072	1.23528	0.344133	1.14694	0.445898	-2.82101	1.01284	7.23715	5.98649	0.929109	-0.0261142	0.880975	0.0453255	4.54367	1.29903	1.85284	0.593927	-0.122647	4.36085	1.07894	0.38888	-1.98445	3.87394	1.08168	-1.64302	-0.0585302	1.79322	1.53888	-0.636467	-1.48516	1.02792	-0.196298	0.167514	0.633697	0.850156	2.10315	1.96349
Enhanced	2088	0.144434	0.304744	-3.34955	-1.06865	1.10071	0.267445	1.26194	0.37784	-2.58234	1.16313	7.46235	6.00794	0.8902	-0.196699	0.688152	0.135795	4.57499	1.23778	1.94299	0.68861	-0.36204	4.54205	0.979003	0.453158	-1.94993	3.64854	0.824812	-1.94101	-0.444981	1.6194	1.46685	-0.567688	-0.694123	1.20303	-0.302333	0.0757541	0.760024	0.986872	2.23177	2.13298
Enhanced	2092	-0.176887	0.160138	-3.3879	-1.06437	0.95002	-0.0222324	1.41225	0.424059	-2.24819	1.19504	7.60923	6.04635	0.892958	-0.342528	0.465318	0.102156	4.37606	1.43304	2.03369	0.840971	-0.582801	4.80205	0.924266	0.526233	-1.8541	3.40657	0.591815	-2.17733	-0.469255	1.55693	1.34751	-0.669793	0.108415	1.37337	-0.319579	0.00282156	0.8325	1.02311	2.36305	2.00101
Enhanced	2096	-0.459496	0.0397118	-3.47267	-1.07336	0.786843	-0.455383	1.55064	0.587518	-1.84382	1.14716	7.84921	6.07539	0.908103	-0.434936	0.269274	-0.122617	4.01986	1.53297	2.09647	1.03677	-0.733347	5.09739	0.94568	0.600547	-1.67505	3.1617	0.463242	-2.25275	-0.205077	1.57451	1.16301	-0.748238	0.907853	1.4686	-0.29271	-0.014691	0.873488	0.965405	2.52085	1.60131
Enhanced	2100	-0.657652	-0.02222	-3.62239	-1.00789	0.730595	-0.909306	1.66571	0.685022	-1.38934	1.13803	8.13818	6.1264	0.912228	-0.46592	-0.0372123	-0.322728	3.63593	1.31508	2.13624	1.25297	-0.842506	5.36373	1.02533	0.800097	-1.47294	2.90123	0.453333	-2.4382	0.396819	1.59031	0.921652	-0.598411	1.71976	1.51622	-0.210568	0.013881	0.91016	0.849642	2.56737	0.994032
Enhanced	2104	-0.850111	-0.154253	-3.83148	-0.859204	0.826866	-1.338	1.73443	0.534183	-1.02066	1.16398	8.28517	6.19671	0.926313	-0.448636	-0.389797	-0.307428	3.29974	0.969074	2.22746	1.44282	-0.963964	5.61829	1.1146	1.13427	-1.36827	2.64047	0.452516	-2.96571	0.799964	1.61023	0.666201	-0.358819	2.49334	1.59408	-0.0444289	0.0872965	0.993917	0.727393	2.39781	0.260949
Enhanced	2108	-1.09132	-0.3628	-4.06776	-0.843367	1.05487	-1.68382	1.69628	0.303692	-0.763513	1.12715	8.15475	6.19292	0.951377	-0.408147	-0.59923	-0.171984	3.10192	0.645097	2.43465	1.55301	-1.11483	5.89542	1.18197	1.33781	-1.3509	2.38312	0.398304	-3.58023	0.315956	1.75223	0.415741	-0.320098	3.08738	1.62659	0.15099	0.206516	1.12774	0.648492	2.18034	-0.469331
Enhanced	2112	-1.26679	-0.476824	-4.30612	-1.03415	1.33877	-1.87788	1.59169	0.311768	-0.500396	1.00267	7.73525	6.07534	0.909961	-0.369137	-0.7185	-0.118445	3.0733	0.345469	2.75224	1.58068	-1.27596	6.10996	1.22427	1.39727	-1.36116	2.12571	0.366304	-3.87536	-0.575472	1.98253	0.178692	-0.542004	3.41587	1.49843	0.314815	0.361155	1.23479	0.64514	2.15434	-1.11866
Enhanced	2116	-1.2641	-0.444893	-4.47335	-1.24826	1.54913	-1.91493	1.52217	0.459951	-0.297119	0.886584	7.14536	5.94445	0.75794	-0.346686	-0.974097	-0.186127	3.08141	0.228245	3.08362	1.56548	-1.43801	6.14603	1.25161	1.61366	-1.4416	1.88339	0.419535	-3.80016	-0.925519	2.12553	-0.0114548	-0.836358	3.52763	1.28571	0.487771	0.512523	1.27317	0.723421	2.24757	-1.76096
Enhanced	2120	-1.13853	-0.414054	-4.4513	-1.34843	1.63251	-1.80681	1.47846	0.421121	-0.300061	0.90145	6.46034	5.91066	0.585002	-0.343612	-1.37735	-0.29684	2.9788	0.408109	3.25836	1.4877	-1.61874	6.00542	1.3119	1.81298	-1.58393	1.62364	0.561044	-3.49005	-0.565426	2.19722	-0.138031	-0.9864	3.47652	1.12902	0.715366	0.573585	1.27768	0.863747	2.18322	-2.48484
Enhanced	2124	-1.02657	-0.451053	-4.25127	-1.27764	1.66799	-1.57035	1.39631	0.210419	-0.409912	1.0346	5.61133	5.982	0.481435	-0.35299	-1.68651	-0.392623	2.72818	0.714975	3.19205	1.31192	-1.8258	5.72598	1.45802	1.54327	-1.62904	1.33471	0.739086	-3.05836	0.110403	2.26315	-0.218213	-0.912886	3.23818	1.04523	0.936335	0.512957	1.28943	1.02941	1.91446	-3.22604
Enhanced	2128	-1.01319	-0.463661	-4.02975	-0.996875	1.78413	-1.27773	1.27734	0.098969	-0.45172	1.116	4.5876	6.09189	0.398286	-0.363484	-1.83616	-0.432528	2.39722	0.969686	2.97495	1.0901	-2.02912	5.29136	1.64549	1.033	-1.51196	1.18014	0.839527	-2.7851	0.448638	2.17273	-0.245033	-0.742324	2.79338	0.977514	1.06047	0.415314	1.32643	1.17986	1.67695	-3.8304
Enhanced	2132	-1.06091	-0.411883	-3.89628	-0.68289	2.04549	-0.998285	1.1409	0.226036	-0.352455	1.02911	3.53408	6.1465	0.264455	-0.365464	-1.95806	-0.435073	2.10986	1.17384	2.71188	0.86993	-2.18546	4.74505	1.77484	0.810361	-1.38603	1.34026	0.879325	-2.90674	-0.0039863	1.91711	-0.185756	-0.688029	2.17122	0.843947	1.06964	0.326297	1.38461	1.28305	1.65861	-4.17984
Enhanced	2136	-1.08192	-0.314242	-3.86659	-0.589118	2.35424	-0.754981	0.983773	0.506884	-0.0989759	0.863655	2.59349	6.08062	0.126157	-0.356446	-1.98807	-0.443529	1.87515	1.38275	2.43352	0.653295	-2.27328	4.24231	1.82875	0.818268	-1.40354	1.70844	0.994691	-3.24126	-0.652339	1.78046	-0.0486497	-0.795319	1.3987	0.610736	1.0144	0.194975	1.43783	1.32135	1.80014	-4.24764
Enhanced	2140	-1.0774	-0.137527	-3.92641	-0.642779	2.56008	-0.572065	0.827843	0.752702	0.0941382	0.764318	1.7946	5.94031	0.0586384	-0.343534	-1.75962	-0.370824	1.60878	1.62478	2.1919	0.470203	-2.30547	3.87862	1.85427	0.811643	-1.56732	1.97029	1.13123	-3.52864	-0.640493	1.86718	0.116066	-0.925467	0.523443	0.404285	0.967175	0.033759	1.45842	1.29128	1.85955	-4.08302
Enhanced	2144	-1.06558	0.088787	-4.03465	-0.647342	2.68039	-0.440011	0.706919	0.860537	-0.0802908	0.70973	1.10154	5.83364	0.0481263	-0.339766	-1.23291	-0.157462	1.43021	1.92567	2.06765	0.354924	-2.31132	3.61247	1.87684	0.867887	-1.80263	2.00114	1.12619	-3.74831	-0.227015	2.0323	0.274932	-1.01861	-0.335955	0.338143	0.934878	-0.0518368	1.43182	1.20043	1.62891	-3.70908
Enhanced	2148	-0.992087	0.252319	-4.16344	-0.651627	2.82096	-0.276484	0.640851	0.870863	-0.492126	0.577307	0.52617	5.77356	0.044149	-0.354575	-0.478807	0.0308124	1.54207	2.27939	2.08263	0.363021	-2.29432	3.42516	1.89518	0.958368	-2.02109	1.98595	1.00504	-3.82215	-0.0604228	2.20978	0.418048	-1.15087	-1.08297	0.318129	0.83122	-0.00387872	1.3651	1.06363	1.17513	-3.14381
Enhanced	2152	-0.85406	0.344267	-4.30979	-0.740515	2.96637	-0.0421596	0.684792	0.802811	-0.744146	0.337268	0.0697392	5.66139	0.0507219	-0.384476	0.241453	0.0668818	1.87684	2.56087	2.17868	0.54155	-2.23188	3.37723	1.88876	0.834717	-2.16856	2.11054	0.909236	-3.59767	-0.118283	2.37329	0.532986	-1.30084	-1.73464	0.247543	0.621105	0.138	1.29536	0.898511	0.801597	-2.52891
Enhanced	2156	-0.717649	0.435865	-4.42223	-0.83087	3.04757	0.185476	0.910748	0.593777	-0.787644	0.0277736	-0.470116	5.42492	0.105306	-0.412862	0.687815	0.0409456	2.31909	2.60331	2.27388	0.7411	-2.12927	3.45825	1.82312	0.539525	-2.2782	2.35563	0.905775	-3.19345	-0.17143	2.4389	0.629465	-1.32508	-2.32589	0.197742	0.387412	0.29589	1.25944	0.721793	0.683798	-1.97706
Enhanced	2160	-0.606103	0.538144	-4.44437	-0.843777	3.08174	0.334835	1.2989	0.276223	-0.823603	-0.328412	-1.28658	5.12318	0.216071	-0.419168	0.934418	0.0161431	2.90711	2.42259	2.33799	0.768335	-2.02369	3.57594	1.69705	0.36647	-2.40318	2.6019	0.947806	-2.85842	-0.0742456	2.39337	0.76025	-1.18451	-2.81239	0.23384	0.178332	0.407405	1.24564	0.548478	0.670253	-1.35966
Enhanced	2164	-0.571402	0.629006	-4.41182	-0.782575	3.08355	0.465702	1.74847	0.0743595	-0.894213	-0.676096	-2.16346	4.90577	0.373376	-0.391421	1.07862	-0.0482252	3.47494	2.23899	2.38825	0.73146	-1.93061	3.67939	1.56179	0.395529	-2.52374	2.73066	0.965627	-2.58832	0.357235	2.2913	0.958834	-0.968264	-3.12698	0.297869	-0.0539415	0.454305	1.21681	0.397683	0.560251	-0.558498
Enhanced	2168	-0.722943	0.708092	-4.39929	-0.638051	2.98072	0.704109	2.18047	0.188506	-0.940636	-0.950651	-2.72863	4.85121	0.580995	-0.330346	1.12432	-0.0972435	3.70068	2.25171	2.42204	0.840016	-1.84765	3.72534	1.45981	0.470931	-2.58437	2.68156	1.01388	-2.21157	0.89136	2.18073	1.18546	-0.734676	-3.24649	0.317378	-0.339668	0.462538	1.1686	0.29808	0.429847	0.251726
Enhanced	2172	-1.04321	0.79916	-4.44453	-0.388755	2.73474	1.07556	2.53634	0.521835	-1.00491	-1.13839	-2.94798	4.89514	0.825589	-0.24456	1.1961	-0.0598601	3.62024	2.42535	2.42468	1.05519	-1.80451	3.60788	1.37966	0.426613	-2.55395	2.5438	1.17924	-1.74826	1.02059	2.0901	1.37534	-0.494422	-3.1856	0.313078	-0.642459	0.457499	1.11092	0.28483	0.488346	0.886874
Enhanced	2176	-1.41161	0.897263	-4.53841	-0.140863	2.4291	1.45286	2.75271	0.781505	-1.18364	-1.20715	-3.00613	4.96006	1.06171	-0.140661	1.28057	-0.11094	3.52263	2.50845	2.41106	1.24139	-1.85027	3.27795	1.29761	0.249044	-2.444	2.49373	1.34986	-1.43709	0.679247	1.98151	1.50267	-0.273658	-2.96575	0.362149	-0.888547	0.418504	1.03751	0.383941	0.739878	1.41826
Enhanced	2180	-1.82334	0.91685	-4.58938	-0.121547	2.19243	1.67836	2.79842	0.840207	-1.44815	-1.09045	-2.95062	5.04253	1.2463	-0.0180752	1.11521	-0.453613	3.47342	2.32113	2.41388	1.36202	-1.9835	2.87306	1.20725	0.192698	-2.30524	2.60351	1.34066	-1.386	0.0915306	1.816	1.57659	-0.119248	-2.5708	0.470799	-1.02269	0.323052	0.957777	0.592505	1.00572	1.88308
Enhanced	2184	-2.32183	0.823529	-4.47755	-0.345392	2.08576	1.72582	2.69835	0.81203	-1.61799	-0.815133	-2.63375	5.14746	1.36901	0.126474	0.68099	-0.890491	3.34846	1.94319	2.45645	1.41381	-2.12538	2.63047	1.10006	0.488586	-2.15149	2.79269	1.18697	-1.44522	-0.466943	1.66555	1.61573	-0.0729133	-1.94827	0.583079	-1.0804	0.21803	0.887574	0.870137	1.14842	2.11405
Enhanced	2188	-2.8282	0.735493	-4.24798	-0.53285	2.05076	1.71587	2.54682	0.814427	-1.58783	-0.523074	-1.87106	5.26191	1.46251	0.289043	0.265848	-1.04975	3.12143	1.55881	2.52278	1.42761	-2.18437	2.66099	0.986365	0.91347	-1.94865	2.96465	1.07494	-1.52516	-0.663678	1.61821	1.63943	-0.0982534	-1.09387	0.706097	-1.10778	0.162134	0.806518	1.14792	1.1162	2.02094
Enhanced	2192	-3.24826	0.757486	-4.07576	-0.552996	1.98807	1.74264	2.46164	0.880212	-1.45927	-0.316855	-0.639233	5.38335	1.57039	0.44953	-0.0323516	-0.920281	2.85641	1.29458	2.57454	1.4704	-2.1451	2.86425	0.910295	1.10599	-1.74498	3.09687	1.08348	-1.69088	-0.678539	1.66979	1.66619	-0.089761	-0.0979959	0.852022	-1.03382	0.151903	0.704064	1.35208	0.962064	1.64452
Enhanced	2196	-3.56728	0.83794	-3.97547	-0.538682	1.84846	1.77446	2.43756	0.999342	-1.35744	-0.179484	0.938594	5.47902	1.67056	0.571702	-0.369532	-0.763669	2.58164	1.20484	2.60258	1.53073	-2.06713	3.10278	0.894027	1.13257	-1.65132	3.18833	1.12626	-1.90331	-0.952402	1.74343	1.7021	-0.0386028	0.916626	0.935723	-0.806114	0.163078	0.620847	1.43019	0.887035	0.980242
Enhanced	2200	-3.77796	0.829701	-3.81032	-0.514769	1.59423	1.79502	2.36149	0.990936	-1.26887	-0.0689415	2.73269	5.4754	1.67264	0.615751	-0.783491	-0.695351	2.36944	1.22309	2.59684	1.56873	-1.99561	3.35433	0.902299	1.23255	-1.6769	3.2457	1.04708	-2.07286	-1.15609	1.75519	1.71403	-0.0218234	1.8711	0.918433	-0.52373	0.157225	0.582732	1.36833	1.00097	0.0846686
Enhanced	2204	-3.87734	0.657937	-3.58908	-0.390284	1.25018	1.86836	2.23618	0.602168	-1.12861	0.0359577	4.56871	5.36555	1.54328	0.55829	-1.14086	-0.649482	2.36646	1.16368	2.5511	1.63165	-1.91557	3.64181	0.887577	1.37311	-1.74906	3.30104	0.802116	-2.25302	-0.856016	1.74031	1.63585	-0.00905192	2.7251	0.882036	-0.247627	0.0811472	0.57695	1.19352	1.1214	-0.861491
Enhanced	2208	-3.87712	0.452756	-3.43735	-0.232402	0.991384	1.98768	2.20992	-0.0274707	-0.94851	0.191117	6.24064	5.23613	1.40325	0.409144	-1.34431	-0.573467	2.53365	0.894846	2.53333	1.74062	-1.79533	3.96009	0.840651	1.47445	-1.83279	3.30837	0.582112	-2.44948	-0.514892	1.81191	1.44427	0.0488782	3.41317	0.852409	0.0871088	-0.0145274	0.61214	0.96184	1.10231	-1.76054
Enhanced	2212	-3.78503	0.398531	-3.3633	-0.176175	0.950743	2.06234	2.34775	-0.438234	-0.821209	0.440046	7.67644	5.12691	1.38476	0.212929	-1.36886	-0.502101	2.59928	0.511913	2.58649	1.80801	-1.63669	4.28567	0.797122	1.5739	-1.93857	3.13621	0.574147	-2.49566	-0.545411	1.92715	1.19848	0.0389493	3.84369	0.770212	0.452685	0.00539809	0.704153	0.739063	1.05901	-2.60844
Enhanced	2216	-3.65665	0.478309	-3.30335	-0.195731	1.0674	2.07589	2.53778	-0.441694	-0.829283	0.714144	8.86837	4.99755	1.42251	0.0295855	-1.26346	-0.505695	2.45764	0.272481	2.63493	1.77262	-1.47762	4.54637	0.821966	1.58521	-2.08341	2.78201	0.725637	-2.35696	-0.677366	1.95663	0.957731	-0.115688	3.96977	0.631548	0.708304	0.135319	0.815339	0.578327	1.04933	-3.32686
Enhanced	2220	-3.54573	0.573133	-3.23439	-0.194584	1.24112	2.07873	2.64353	-0.16747	-0.901101	0.900918	9.71902	4.85926	1.37568	-0.0946465	-1.13148	-0.588784	2.29227	0.307515	2.62533	1.65378	-1.365	4.66626	0.945185	1.44091	-2.25703	2.43627	0.935151	-2.28868	-0.751606	1.94596	0.715466	-0.276054	3.79473	0.486808	0.820019	0.21488	0.898521	0.501902	1.01416	-3.80413
Enhanced	2224	-3.42199	0.668384	-3.13248	-0.19432	1.42161	2.05337	2.64459	0.230931	-0.809389	0.991378	10.1745	4.78306	1.25722	-0.150032	-0.986159	-0.672554	2.21937	0.530488	2.58742	1.47938	-1.32688	4.6963	1.09615	1.32206	-2.41368	2.27574	1.14881	-2.47886	-0.805995	2.01113	0.457434	-0.32707	3.34258	0.377419	0.856162	0.17503	0.957608	0.495271	1.02468	-3.99067
Enhanced	2228	-3.27752	0.760267	-3.01886	-0.255733	1.53824	1.93381	2.59586	0.562577	-0.470216	1.063	10.3078	4.8063	1.14974	-0.164102	-0.765885	-0.674802	2.19279	0.873321	2.5235	1.28989	-1.36461	4.7563	1.19852	1.2865	-2.49731	2.30024	1.23953	-2.76778	-0.708507	2.10878	0.206458	-0.356658	2.6995	0.334903	0.842503	0.110662	1.00423	0.517874	1.11444	-3.88593
Enhanced	2232	-3.13567	0.783318	-3.0098	-0.34344	1.52753	1.73421	2.51645	0.675063	-0.0962746	1.1342	10.1429	4.92957	1.06968	-0.181619	-0.481852	-0.573312	2.24302	1.3512	2.42114	1.14139	-1.46535	4.86187	1.282	1.13772	-2.45185	2.37087	1.17533	-2.91248	-0.541774	2.14809	-0.0273381	-0.453818	1.99249	0.364745	0.780988	0.108226	1.02405	0.527182	1.10572	-3.55878
Enhanced	2236	-2.95714	0.745992	-3.15626	-0.414334	1.41165	1.53856	2.40198	0.654175	0.174267	1.15398	9.66356	5.15462	1.00786	-0.235715	-0.25694	-0.456892	2.42581	1.91463	2.3207	1.03561	-1.61407	4.9419	1.38577	0.876788	-2.2683	2.36477	1.10938	-2.86564	-0.609453	2.16386	-0.25929	-0.542677	1.28427	0.454835	0.683543	0.15149	1.02865	0.501279	0.865053	-3.10762
Enhanced	2240	-2.75787	0.70555	-3.35659	-0.467453	1.26915	1.38271	2.28995	0.680764	0.51269	1.10682	8.95285	5.45888	0.953035	-0.329181	-0.212074	-0.468251	2.64269	2.50318	2.26378	0.926391	-1.78197	4.97216	1.49016	0.676646	-2.0511	2.29573	1.12074	-2.68612	-0.821696	2.22856	-0.470246	-0.512543	0.5861	0.601679	0.528719	0.200357	1.05339	0.445487	0.467544	-2.53547
Enhanced	2244	-2.61076	0.629898	-3.51973	-0.46144	1.16102	1.25413	2.20404	0.823818	0.993392	0.994351	8.08846	5.7552	0.908593	-0.434436	-0.238859	-0.617512	2.80209	3.11946	2.23294	0.789538	-1.9215	4.98711	1.59809	0.56945	-1.95013	2.27833	1.16358	-2.45316	-0.771199	2.35831	-0.595975	-0.381687	-0.0746269	0.769847	0.303132	0.255885	1.07821	0.380068	0.0919782	-1.85202
Enhanced	2248	-2.4596	0.519101	-3.65272	-0.411711	1.13083	1.1395	2.11866	1.03609	1.34145	0.827581	7.10837	5.96578	0.903073	-0.51225	-0.162153	-0.777278	2.96777	3.70441	2.19249	0.648113	-2.01514	5.00758	1.70136	0.596687	-2.0076	2.40171	1.18178	-2.24611	-0.361072	2.55846	-0.600489	-0.259788	-0.693598	0.878217	0.0573892	0.323973	1.03488	0.321842	-0.106921	-1.23659
Enhanced	2252	-2.23176	0.514474	-3.74004	-0.480041	1.19938	0.985868	2.04184	1.17008	1.37395	0.728262	6.03416	6.1464	0.902129	-0.537132	-0.159763	-0.84914	3.19846	4.13919	2.1575	0.555374	-2.10825	5.02361	1.71216	0.760597	-2.10796	2.63832	1.12835	-2.10222	0.103643	2.76849	-0.529676	-0.214601	-1.29042	0.87852	-0.163641	0.377553	0.90434	0.27439	-0.113203	-0.843117
Enhanced	2256	-1.98849	0.647872	-3.72857	-0.712534	1.29512	0.739206	2.00806	1.13184	1.28337	0.80036	4.74395	6.4099	0.820513	-0.515618	-0.394665	-0.815138	3.43229	4.38868	2.16213	0.547292	-2.24381	5.02998	1.58755	0.845067	-2.08832	2.86384	1.02025	-2.07026	0.421921	2.81255	-0.462083	-0.236766	-1.81334	0.808722	-0.362921	0.389265	0.74452	0.233932	-0.0812069	-0.593355
Enhanced	2260	-1.76113	0.751691	-3.65882	-0.8877	1.31674	0.446344	2.01238	1.03328	1.25142	0.934771	3.27452	6.74965	0.659864	-0.485409	-0.552755	-0.747425	3.56072	4.49967	2.19358	0.592832	-2.39768	5.02816	1.43647	0.815057	-1.90392	2.99176	0.888972	-2.13222	0.690938	2.60389	-0.413672	-0.298716	-2.15639	0.751496	-0.522065	0.355502	0.618976	0.20162	-0.170729	-0.375305
Enhanced	2264	-1.51955	0.797994	-3.61903	-0.879346	1.3048	0.176245	2.06939	0.93541	1.1979	0.996945	2.09377	7.09674	0.501411	-0.495138	-0.422825	-0.789312	3.51466	4.5418	2.2282	0.637816	-2.52131	5.00044	1.40274	0.895426	-1.6732	3.03154	0.739584	-2.10259	0.857687	2.27054	-0.331589	-0.391941	-2.2886	0.737969	-0.601937	0.272705	0.536539	0.189185	-0.350348	-0.236379
Enhanced	2268	-1.31363	0.925726	-3.60671	-0.883639	1.3886	-0.0997667	2.21392	0.69449	1.0796	1.00465	1.44791	7.42812	0.382075	-0.57423	-0.258489	-0.978916	3.31916	4.5917	2.26129	0.674806	-2.60984	4.93301	1.49805	1.07327	-1.54862	3.02868	0.670807	-1.91449	0.689973	1.96708	-0.166743	-0.532022	-2.26182	0.716219	-0.621116	0.171031	0.469842	0.21181	-0.42557	-0.237807
Enhanced	2272	-1.22084	1.08224	-3.60052	-1.02549	1.57796	-0.406242	2.37777	0.334945	1.01159	0.951929	1.0896	7.68334	0.267228	-0.711819	-0.212757	-1.17628	3.08605	4.64916	2.27798	0.706797	-2.69029	4.85071	1.61578	1.16519	-1.57432	3.08102	0.740029	-1.75208	0.374671	1.73666	0.0860897	-0.736934	-2.08908	0.651546	-0.613172	0.145807	0.407743	0.275554	-0.207291	-0.33632
Enhanced	2276	-1.25393	1.09818	-3.62682	-1.10987	1.75888	-0.636327	2.42006	0.153296	1.01113	0.740827	0.97617	7.77317	0.120837	-0.858703	-0.126811	-1.25127	2.90366	4.59262	2.28384	0.720928	-2.77786	4.75466	1.67778	1.17463	-1.67369	3.29079	0.804869	-1.69414	0.262763	1.56056	0.383556	-0.942973	-1.71751	0.6008	-0.534463	0.243201	0.374836	0.37072	0.320842	-0.480267
Enhanced	2280	-1.37013	1.0119	-3.67578	-1.00978	1.82445	-0.641519	2.30548	0.288587	0.973721	0.354816	1.31311	7.71514	-0.0165625	-0.953751	0.112759	-1.21944	2.75673	4.33224	2.32912	0.738775	-2.86484	4.55613	1.68173	1.21958	-1.73161	3.5622	0.777434	-1.63428	0.103283	1.43351	0.65765	-1.00272	-1.15345	0.630724	-0.318461	0.377709	0.405799	0.476966	0.887588	-0.647833
Enhanced	2284	-1.48424	0.962212	-3.74051	-0.882695	1.75219	-0.424108	2.14669	0.575302	0.846267	-0.0892237	2.02177	7.57135	-0.0414501	-0.9569	0.398061	-1.17356	2.58373	3.95608	2.44753	0.767615	-2.93652	4.18842	1.63713	1.3773	-1.69667	3.6897	0.716787	-1.5687	-0.429386	1.39557	0.879309	-0.894767	-0.512254	0.723152	0.0158802	0.435846	0.503869	0.575524	1.15452	-0.796501
Enhanced	2288	-1.55329	0.94062	-3.8711	-0.856204	1.63351	-0.172011	2.06361	0.824602	0.665296	-0.433269	2.82864	7.32531	0.0746692	-0.867101	0.53601	-1.15652	2.32195	3.64372	2.60371	0.750053	-2.99032	3.7455	1.5557	1.59663	-1.62377	3.67336	0.636598	-1.5754	-0.977056	1.443	1.06234	-0.787387	0.0923339	0.792307	0.359128	0.368165	0.644192	0.658306	1.05813	-0.89662
Enhanced	2292	-1.6132	0.836149	-4.05983	-0.884197	1.58391	-0.0405795	2.06629	0.994004	0.538717	-0.552775	3.56269	6.96859	0.224125	-0.715122	0.527354	-1.1119	1.90732	3.47829	2.71679	0.696244	-3.0339	3.39293	1.46102	1.72899	-1.58469	3.65588	0.579408	-1.65229	-1.15813	1.48421	1.19453	-0.749152	0.622054	0.76796	0.607803	0.193184	0.809055	0.727731	0.704702	-0.974184
Enhanced	2296	-1.68824	0.63535	-4.24918	-0.902679	1.59525	0.0342565	2.11153	1.10942	0.486996	-0.413445	4.1686	6.57134	0.320684	-0.5395	0.555391	-1.01321	1.40042	3.40252	2.749	0.702636	-3.056	3.17384	1.34773	1.70953	-1.57144	3.6579	0.670483	-1.82133	-1.04557	1.49256	1.25318	-0.686356	1.07372	0.674461	0.761307	-0.000147983	0.983265	0.790039	0.21941	-1.05832
Enhanced	2300	-1.79484	0.477446	-4.41891	-0.865583	1.57144	0.19318	2.19455	1.13694	0.34532	-0.0785175	4.6117	6.18492	0.414991	-0.366001	0.622225	-0.961314	1.01728	3.32451	2.74066	0.772009	-3.01551	3.02967	1.19147	1.54606	-1.55958	3.61996	0.850445	-2.1375	-0.644434	1.50029	1.27327	-0.646856	1.44451	0.599725	0.881276	-0.117524	1.13573	0.848198	-0.146074	-1.12172
Enhanced	2304	-1.98221	0.425801	-4.48917	-0.756468	1.46797	0.412332	2.29238	1.01685	0.0646113	0.357995	4.80292	5.81018	0.567371	-0.203474	0.533869	-0.978921	0.861875	3.21844	2.72471	0.845763	-2.88582	2.96284	0.997376	1.31092	-1.59356	3.55746	0.868637	-2.47627	-0.0631024	1.47023	1.30038	-0.747246	1.72998	0.569346	0.994241	-0.141015	1.23525	0.899266	-0.221056	-1.10233
Enhanced	2308	-2.23987	0.354933	-4.37584	-0.671775	1.33481	0.558007	2.33727	0.825695	-0.210382	0.82609	4.76523	5.45885	0.759852	-0.0523678	0.189014	-0.900237	0.828762	3.11	2.68479	0.942625	-2.69344	3.02525	0.793118	1.20751	-1.71996	3.50489	0.659575	-2.60964	0.128295	1.4108	1.31721	-0.852842	1.92427	0.545063	1.09994	-0.109896	1.26177	0.935762	-0.169416	-0.999029
Enhanced	2312	-2.4948	0.2435	-4.2013	-0.714259	1.26216	0.645532	2.32431	0.716641	-0.447637	1.28905	4.71645	5.15038	0.981583	0.0848326	-0.37041	-0.642842	0.881744	2.93257	2.59586	1.03707	-2.49239	3.19302	0.610945	1.28452	-1.8878	3.41123	0.430417	-2.50796	-0.223211	1.41201	1.28662	-0.818368	2.02905	0.519522	1.18092	-0.0870169	1.21732	0.95139	-0.181856	-0.913123
Enhanced	2316	-2.70422	0.267097	-4.11611	-0.826941	1.25434	0.847427	2.28852	0.685033	-0.665237	1.73416	4.76101	4.91006	1.2111	0.201049	-0.949314	-0.349007	1.13694	2.49468	2.45723	1.01625	-2.31293	3.39244	0.47333	1.31182	-1.9798	3.24614	0.357339	-2.33005	-0.461942	1.47174	1.2023	-0.820455	2.04198	0.482333	1.17942	-0.129822	1.13691	0.948884	-0.202514	-0.928964
Enhanced	2320	-2.82667	0.459723	-4.04234	-0.907254	1.19873	1.18135	2.19136	0.623986	-0.801011	2.11386	4.85355	4.79079	1.34977	0.288524	-1.29052	-0.204426	1.55852	1.78318	2.33282	0.892229	-2.15313	3.58251	0.367331	1.17896	-1.93617	3.12153	0.39853	-2.20749	-0.335287	1.53658	1.05835	-1.04665	1.92405	0.391538	1.05876	-0.243649	1.05418	0.945191	-0.150306	-0.96841
Enhanced	2324	-2.81798	0.632149	-3.88053	-0.97455	1.03603	1.44839	2.00677	0.571046	-0.909872	2.29506	5.09008	4.79937	1.351	0.344269	-1.38765	-0.297453	1.8814	1.08308	2.29415	0.810093	-2.00836	3.75171	0.273642	1.01393	-1.79854	3.10418	0.413384	-2.15901	-0.413915	1.59747	0.838669	-1.383	1.61529	0.278084	0.861061	-0.407294	0.981181	0.967315	-0.076477	-0.839806
Enhanced	2328	-2.70085	0.657284	-3.70653	-1.04674	0.819667	1.57248	1.80652	0.633655	-1.07086	2.14685	5.56299	4.84818	1.30525	0.371654	-1.37072	-0.586413	1.97496	0.580616	2.30823	0.853878	-1.89297	3.90523	0.197458	0.936579	-1.63223	3.08077	0.422702	-2.13693	-0.802474	1.60435	0.571757	-1.61328	1.10714	0.226667	0.670452	-0.590512	0.942301	1.03867	-0.0631228	-0.452232
Enhanced	2332	-2.50914	0.597031	-3.62318	-1.00122	0.586446	1.71103	1.62787	0.763536	-1.16103	1.69134	6.10898	4.87833	1.30369	0.378633	-1.19299	-0.909906	1.97088	0.265045	2.32611	0.993925	-1.83759	4.05298	0.154225	0.999785	-1.47026	2.98856	0.588507	-2.15602	-0.838917	1.51599	0.339415	-1.61215	0.479485	0.254725	0.541225	-0.720777	0.960597	1.16293	-0.172946	0.0841822
Enhanced	2336	-2.25483	0.578419	-3.64162	-0.77633	0.3617	1.96805	1.40927	0.827552	-1.06381	1.1281	6.58324	4.91358	1.34433	0.375033	-0.866787	-1.09792	1.9625	0.275951	2.37937	1.13815	-1.86348	4.19683	0.193019	1.18765	-1.31341	2.89	0.821178	-2.29078	-0.507973	1.42139	0.18927	-1.36501	-0.169117	0.344633	0.440672	-0.737063	1.00921	1.31986	-0.41459	0.608655
Enhanced	2340	-2.00132	0.643257	-3.69962	-0.571056	0.215481	2.23483	1.12061	0.771774	-0.863248	0.70737	7.0538	4.95563	1.37058	0.36939	-0.61074	-1.11225	1.93106	0.761128	2.47612	1.22162	-1.96231	4.37885	0.368252	1.35651	-1.14836	2.80202	0.824839	-2.4674	-0.616005	1.42307	0.0901121	-1.01791	-0.798576	0.470914	0.2872	-0.656684	1.04311	1.47382	-0.705509	1.06988
Enhanced	2344	-1.7838	0.731205	-3.74033	-0.601904	0.175371	2.3513	0.823352	0.651553	-0.677797	0.565643	7.47715	4.99312	1.33676	0.366139	-0.480618	-1.05171	1.91741	1.52242	2.5835	1.25829	-2.11382	4.67205	0.638244	1.31548	-0.988624	2.75769	0.629214	-2.5022	-1.2714	1.50681	0.0106483	-0.78032	-1.39194	0.558638	0.0570184	-0.532672	1.07503	1.59063	-0.935665	1.47277
Enhanced	2348	-1.51932	0.791128	-3.8014	-0.804455	0.22075	2.30424	0.594407	0.596886	-0.488803	0.664608	7.56613	5.09345	1.2576	0.363047	-0.297124	-1.04395	1.962	2.26255	2.71411	1.27181	-2.3058	5.06427	0.907397	1.01786	-0.847548	2.81933	0.504539	-2.42219	-1.6533	1.62442	-0.0450091	-0.739482	-1.89403	0.590761	-0.188388	-0.403468	1.1542	1.64986	-0.987878	1.77468
Enhanced	2352	-1.15057	0.822122	-3.91425	-0.974362	0.352253	2.19335	0.468569	0.657796	-0.204428	0.906203	7.16881	5.31402	1.17549	0.351977	-0.0326872	-1.13723	2.05944	2.87352	2.87313	1.2724	-2.522	5.43989	1.14414	0.693386	-0.688382	2.88401	0.496815	-2.41504	-1.41515	1.76805	-0.100083	-0.868244	-2.24361	0.663387	-0.365911	-0.300956	1.26507	1.64806	-0.800658	1.91787
Enhanced	2356	-0.748168	0.817312	-3.9889	-1.02092	0.559715	2.07109	0.456243	0.755104	0.140721	1.27107	6.49686	5.58107	1.10123	0.321118	0.109964	-1.20026	2.27083	3.27751	2.99886	1.26716	-2.7389	5.69123	1.36151	0.684312	-0.50722	2.82963	0.543146	-2.44855	-1.20331	1.92601	-0.1797	-1.06535	-2.42621	0.811745	-0.444567	-0.255218	1.32909	1.59667	-0.519408	1.89156
Enhanced	2360	-0.397645	0.771294	-3.9687	-0.990972	0.841001	1.94717	0.573321	0.84384	0.364343	1.7483	5.81532	5.76666	1.05008	0.258771	0.036537	-1.05088	2.55199	3.35434	3.02363	1.21689	-2.94858	5.76449	1.54379	1.04271	-0.381243	2.73935	0.647135	-2.33799	-1.54655	2.07805	-0.237464	-1.16963	-2.45028	0.96952	-0.448487	-0.266287	1.31111	1.51781	-0.344792	1.71878
Enhanced	2364	-0.115874	0.729572	-3.92553	-0.998652	1.21906	1.82784	0.83432	0.901277	0.394626	2.1726	5.08467	5.81441	1.05731	0.157664	-0.129733	-0.803512	2.61264	3.13406	2.93098	1.10472	-3.1659	5.64289	1.64247	1.42708	-0.364184	2.69036	0.730454	-2.16595	-1.89835	2.21777	-0.227688	-1.1341	-2.31484	1.08743	-0.383206	-0.310048	1.23254	1.43913	-0.26077	1.44474
Enhanced	2368	0.0881172	0.75345	-3.91902	-1.08413	1.62236	1.62127	1.20698	0.894838	0.362729	2.30341	4.15091	5.73014	1.12458	0.019127	-0.234774	-0.722564	2.35027	2.83151	2.76272	1.01236	-3.40592	5.37782	1.64118	1.46264	-0.453905	2.60617	0.739983	-2.20429	-1.50743	2.30357	-0.179227	-1.08571	-2.05441	1.13059	-0.237123	-0.36972	1.11765	1.38583	-0.163155	1.15684
Enhanced	2372	0.151891	0.806064	-3.96195	-1.13722	1.92151	1.23587	1.59439	0.888851	0.337177	2.07289	3.11646	5.52955	1.23717	-0.143664	-0.173416	-0.780449	2.05464	2.63103	2.59885	1.0169	-3.65345	5.06662	1.60476	1.15674	-0.633245	2.42574	0.771214	-2.44835	-0.839508	2.28423	-0.121575	-1.0914	-1.77257	1.06475	-0.0670633	-0.400304	1.0078	1.37181	-0.0808293	0.956918
Enhanced	2376	0.0286845	0.774939	-4.05063	-1.06862	2.08956	0.773291	1.92937	0.89194	0.271598	1.61615	2.22225	5.26588	1.38706	-0.306035	0.0310325	-0.8339	1.8636	2.55379	2.49047	1.08968	-3.85034	4.73761	1.58528	0.907067	-0.849389	2.19806	0.82899	-2.62764	-0.904584	2.21922	-0.0500637	-1.06311	-1.56071	0.911388	0.0340814	-0.346567	0.947377	1.3958	-0.0697558	0.872538
Enhanced	2380	-0.20922	0.680308	-4.0748	-0.921226	2.12926	0.367254	2.26143	0.775265	0.248574	1.09026	1.63625	5.05863	1.51922	-0.435929	0.166169	-0.86644	1.57905	2.55284	2.4095	1.13814	-3.92046	4.35786	1.53517	0.954909	-1.05065	2.04652	0.788015	-2.65755	-1.55584	2.20437	0.0255028	-0.925953	-1.40364	0.73214	0.073407	-0.26386	0.920407	1.44319	-0.078022	0.803447
Enhanced	2384	-0.443325	0.648454	-3.91628	-0.797966	2.00356	0.0369395	2.64047	0.561168	0.356931	0.590128	1.45886	4.99255	1.5674	-0.503504	0.0650303	-0.809246	1.12608	2.57295	2.32213	1.13245	-3.8133	3.97546	1.40913	1.0824	-1.25098	2.04181	0.650447	-2.72239	-1.78272	2.20661	0.105898	-0.701749	-1.22	0.596416	0.169599	-0.246033	0.882844	1.49347	-0.0577989	0.619758
Enhanced	2388	-0.627965	0.661424	-3.69186	-0.798167	1.79949	-0.155226	2.99139	0.410526	0.454045	0.194451	1.58067	5.0178	1.55746	-0.492756	-0.141945	-0.651699	0.614618	2.47359	2.27814	1.14639	-3.53015	3.72061	1.23876	1.11977	-1.45166	2.08479	0.542979	-2.89922	-1.24721	2.16226	0.216265	-0.47416	-0.959789	0.574108	0.387749	-0.263347	0.849348	1.52815	-0.0526353	0.315668
Enhanced	2392	-0.772286	0.641811	-3.59634	-0.939544	1.69508	-0.136305	3.22497	0.335541	0.424254	-0.0265683	1.75837	5.03563	1.57021	-0.409485	-0.171198	-0.578069	0.130193	2.1197	2.32262	1.18612	-3.12089	3.64363	1.07891	1.17435	-1.58278	2.09818	0.532232	-3.00849	-0.490814	2.11134	0.33722	-0.372922	-0.610989	0.685523	0.641244	-0.270082	0.899624	1.53774	-0.0769034	-0.0237452
Enhanced	2396	-0.894124	0.652217	-3.59497	-1.15015	1.69207	0.0245056	3.35383	0.307572	0.351855	-0.0595034	2.03332	5.02726	1.64631	-0.279822	-0.021371	-0.682034	-0.167555	1.60395	2.39164	1.13066	-2.65733	3.67669	0.980232	1.21795	-1.63492	2.19751	0.603072	-2.90117	-0.0360761	2.09645	0.425148	-0.470275	-0.175496	0.881594	0.814217	-0.313685	1.09717	1.52411	-0.0676885	-0.369365
Enhanced	2400	-0.994307	0.733844	-3.55209	-1.34518	1.66997	0.263324	3.43895	0.426856	0.272869	0.0434091	2.63605	5.01634	1.765	-0.140339	-0.0589985	-0.890091	-0.128975	1.14876	2.41521	0.951323	-2.20664	3.75242	0.944523	1.14098	-1.73142	2.42917	0.666767	-2.65685	0.0266396	2.09956	0.488125	-0.639608	0.293082	1.08892	0.873342	-0.399349	1.40219	1.49903	-0.00672417	-0.712542
Enhanced	2404	-1.04165	0.801684	-3.46702	-1.44154	1.62355	0.585066	3.52906	0.684658	0.124807	0.209906	3.5503	4.99799	1.86274	-0.0255735	-0.474895	-1.07028	0.12793	0.793149	2.41994	0.765133	-1.82252	3.82978	0.893546	1.02702	-1.93646	2.6053	0.612748	-2.41755	-0.167692	2.1091	0.533275	-0.692502	0.69539	1.26259	0.824712	-0.462471	1.69123	1.4781	0.0340422	-0.922617
Enhanced	2408	-1.05984	0.824167	-3.40545	-1.42455	1.55623	0.882985	3.63328	0.859687	-0.10086	0.389566	4.52988	4.98928	1.90634	0.0411033	-1.03317	-1.0794	0.420777	0.40592	2.44853	0.65239	-1.5373	3.86326	0.799483	0.931169	-2.1183	2.60342	0.522302	-2.21643	-0.431305	2.11398	0.510615	-0.674526	0.980983	1.38329	0.697511	-0.486777	1.8737	1.47414	0.00768724	-0.829685
Enhanced	2412	-1.16472	0.83794	-3.39638	-1.34471	1.37802	0.988974	3.71568	0.835554	-0.361075	0.554118	5.31324	5.03826	1.92898	0.0515774	-1.51039	-0.946387	0.760807	-0.0861846	2.49522	0.636104	-1.33885	3.87226	0.732927	0.797385	-2.13949	2.56188	0.58951	-2.04322	-0.577031	2.112	0.391436	-0.775557	1.16904	1.38385	0.562325	-0.473988	1.94423	1.49385	0.00376334	-0.450402
Enhanced	2416	-1.41472	0.826306	-3.45165	-1.15705	1.11544	0.894702	3.74097	0.724296	-0.62149	0.674058	5.72663	5.12294	1.93648	0.0150275	-1.83569	-0.780304	1.14888	-0.667734	2.54348	0.720638	-1.17958	3.93473	0.717699	0.686962	-2.04154	2.63726	0.758823	-1.91264	-0.513777	2.15845	0.225266	-0.963518	1.27942	1.19213	0.463059	-0.402875	1.9317	1.53919	0.132332	0.0546911
Enhanced	2420	-1.72257	0.786336	-3.55929	-0.842665	0.885273	0.777498	3.66516	0.656461	-0.886266	0.737072	5.72864	5.18164	1.88434	-0.0432329	-1.90183	-0.538579	1.43404	-1.25972	2.57787	0.830326	-1.04069	4.06655	0.722738	0.727455	-1.95285	2.78453	0.851695	-1.83581	-0.304321	2.27046	0.0848821	-1.03182	1.31853	0.908543	0.35848	-0.301658	1.86725	1.60953	0.300833	0.601637
Enhanced	2424	-1.95112	0.779263	-3.64818	-0.609786	0.655794	0.874074	3.42366	0.689508	-1.18777	0.791174	5.30798	5.23125	1.7603	-0.0897454	-1.71791	-0.30254	1.52677	-1.71255	2.57729	0.906726	-0.970072	4.23186	0.739741	0.85164	-1.94113	2.8683	0.889233	-1.84964	-0.130986	2.36035	-0.00781916	-0.961916	1.28897	0.743582	0.178312	-0.225272	1.79431	1.70044	0.292885	1.15224
Enhanced	2428	-2.02814	0.808402	-3.65096	-0.646282	0.369682	1.28903	3.03455	0.809042	-1.5386	0.871023	4.54523	5.29032	1.57185	-0.0980196	-1.38769	-0.34751	1.52143	-1.92121	2.53876	0.996573	-1.03123	4.41219	0.722312	0.826456	-1.97974	2.83093	0.91555	-1.97824	-0.153341	2.38077	-0.103301	-0.913686	1.15658	0.772452	-0.0552111	-0.179671	1.7386	1.79901	0.0755328	1.62848
Enhanced	2432	-1.96181	0.810389	-3.61635	-0.842245	0.140354	1.82128	2.61106	0.88456	-1.94012	0.895322	3.84094	5.27761	1.31351	-0.0630503	-0.898905	-0.658276	1.57765	-1.9107	2.47957	1.07552	-1.22998	4.56937	0.617364	0.599155	-2.0057	2.70789	0.887937	-2.1149	-0.326277	2.38302	-0.247331	-0.960289	0.884555	0.93583	-0.208594	-0.138959	1.66464	1.88231	-0.153824	2.01712
Enhanced	2436	-1.78357	0.775108	-3.6398	-0.934991	0.100865	2.11175	2.23846	0.757778	-2.39197	0.787222	3.56896	5.11521	1.00644	-0.00387822	-0.429115	-0.923877	1.7563	-1.76418	2.4062	1.05429	-1.50324	4.6503	0.493795	0.352803	-1.99417	2.55703	0.866275	-2.16611	-0.483613	2.40346	-0.383639	-1.09156	0.483684	1.16059	-0.225076	-0.0667953	1.52926	1.92588	-0.258229	2.30655
Enhanced	2440	-1.54595	0.729705	-3.69968	-0.835074	0.230574	2.05922	1.95686	0.458525	-2.82467	0.650394	3.58878	4.82222	0.703502	0.049795	-0.342227	-1.00665	1.92162	-1.53841	2.31327	1.01338	-1.75599	4.65485	0.452505	0.200613	-1.91764	2.39246	0.926047	-2.24243	-0.600315	2.4605	-0.40982	-1.31111	-0.057802	1.35996	-0.226697	0.0455846	1.35931	1.91855	-0.328819	2.36785
Enhanced	2444	-1.34102	0.665557	-3.70637	-0.735219	0.402585	1.8911	1.79747	0.231007	-3.09229	0.643926	3.69221	4.49484	0.464174	0.077164	-0.531686	-1.00339	1.92554	-1.23249	2.21585	1.08514	-1.91971	4.6231	0.479297	0.183791	-1.7096	2.20387	1.03599	-2.44944	-0.723582	2.58123	-0.301544	-1.54374	-0.783027	1.45986	-0.287022	0.140821	1.21604	1.87206	-0.474149	2.18768
Enhanced	2448	-1.19468	0.596	-3.67395	-0.81993	0.537453	1.76123	1.74496	0.180766	-3.09284	0.747095	4.10047	4.25938	0.325881	0.0792946	-0.595853	-0.999386	1.89699	-0.788482	2.13605	1.21389	-2.00289	4.58512	0.508785	0.362018	-1.40235	1.98807	1.18026	-2.68427	-0.77811	2.71243	-0.103703	-1.64072	-1.63076	1.46678	-0.27773	0.176074	1.13644	1.81648	-0.649505	1.96587
Enhanced	2452	-1.03161	0.59357	-3.73818	-1.00732	0.689537	1.57537	1.76052	0.0822597	-2.85126	0.862299	4.95432	4.18284	0.266551	0.0777261	-0.501285	-0.990531	1.99925	-0.179416	2.052	1.2853	-2.08309	4.56595	0.52273	0.620699	-1.16495	1.72357	1.36466	-2.8196	-0.714288	2.74305	0.13449	-1.59449	-2.45201	1.44609	-0.102862	0.160448	1.14343	1.78352	-0.795925	1.79398
Enhanced	2456	-0.83357	0.685919	-3.99247	-1.1106	0.926921	1.26899	1.8502	-0.176147	-2.4818	1.04303	5.94089	4.22567	0.257329	0.100809	-0.34069	-0.97155	2.07443	0.486752	1.93804	1.26258	-2.23416	4.60312	0.545548	0.754496	-1.09437	1.4337	1.5396	-2.85006	-0.623933	2.65453	0.365406	-1.56325	-3.14668	1.43575	0.117183	0.0990702	1.23503	1.79132	-0.905953	1.57479
Enhanced	2460	-0.657239	0.801883	-4.31666	-1.01655	1.21676	0.924435	2.01735	-0.329106	-2.14503	1.33495	6.76095	4.32153	0.316541	0.167314	-0.171569	-1.00028	1.99721	1.09095	1.85561	1.12627	-2.46695	4.70864	0.622217	0.732274	-1.12264	1.2371	1.60698	-2.84333	-0.6083	2.53919	0.558004	-1.62696	-3.64482	1.40691	0.223662	0.0215772	1.35971	1.839	-0.89066	1.26847
Enhanced	2464	-0.502801	0.877611	-4.49236	-0.738026	1.53955	0.577825	2.18063	-0.180339	-1.9885	1.5627	7.35803	4.44186	0.413148	0.275493	-0.28519	-1.0716	1.94601	1.71061	1.88065	0.919414	-2.73481	4.81945	0.779466	0.617612	-1.15151	1.20715	1.46747	-2.90619	-0.724953	2.48062	0.708947	-1.70813	-3.88334	1.34716	0.196763	-0.0322208	1.44969	1.91208	-0.606496	0.926199
Enhanced	2468	-0.35705	0.930046	-4.49924	-0.488065	1.9517	0.184286	2.23728	0.157424	-1.99476	1.58325	7.73883	4.56118	0.441202	0.402341	-0.716968	-1.04151	1.97805	2.49059	1.93987	0.791184	-2.9715	4.86559	0.978116	0.466057	-1.158	1.30083	1.17018	-3.05775	-0.910121	2.46772	0.8068	-1.74942	-3.88384	1.30429	0.0962854	-0.0721901	1.46127	1.99164	-0.0935957	0.561406
Enhanced	2472	-0.268156	0.972039	-4.45262	-0.470531	2.45369	-0.235472	2.18089	0.501411	-1.97939	1.48978	7.97167	4.63387	0.391111	0.512901	-1.06221	-0.90668	1.90363	3.33451	1.88635	0.826855	-3.12199	4.87557	1.15454	0.274057	-1.21088	1.44888	0.918362	-3.12285	-0.982626	2.41942	0.844657	-1.78191	-3.71948	1.2949	-0.02656	-0.0695564	1.40139	2.05987	0.379074	0.144884
Enhanced	2476	-0.267652	0.956526	-4.33747	-0.610711	2.9458	-0.570274	2.07637	0.668897	-1.85284	1.37167	8.01153	4.65195	0.384208	0.575947	-1.27926	-0.874977	1.66037	3.96468	1.73797	0.942015	-3.16779	4.89989	1.29403	-0.0595201	-1.40876	1.58127	0.772738	-2.93754	-0.945174	2.25268	0.874433	-1.8191	-3.41494	1.31093	-0.129082	0.0313708	1.33635	2.1024	0.615666	-0.338578
Enhanced	2480	-0.340188	0.865468	-4.10814	-0.729633	3.35001	-0.707864	1.9657	0.559723	-1.69473	1.21931	7.54473	4.66259	0.508124	0.577714	-1.61973	-1.01414	1.36585	4.24634	1.63444	1.02991	-3.13096	4.88159	1.40792	-0.455186	-1.72628	1.64469	0.599941	-2.53609	-0.966389	1.92886	0.962846	-1.83054	-2.96392	1.37091	-0.156251	0.168659	1.31113	2.10905	0.69377	-0.849199
Enhanced	2484	-0.46077	0.750225	-3.84465	-0.734163	3.67661	-0.63898	1.87505	0.390902	-1.51626	1.08069	6.50796	4.70355	0.757904	0.525882	-1.96414	-1.24637	1.13419	4.23746	1.58879	1.06695	-3.03397	4.72858	1.48361	-0.604154	-2.01809	1.66212	0.347861	-2.03407	-1.04914	1.51509	1.10039	-1.81037	-2.38328	1.42879	-0.076416	0.269795	1.27795	2.07507	0.739293	-1.2849
Enhanced	2488	-0.573347	0.673729	-3.61342	-0.585482	3.91235	-0.474557	1.84467	0.445644	-1.23851	1.00902	5.30834	4.79921	1.07839	0.442067	-2.11169	-1.51311	1.06758	4.00023	1.50908	1.0391	-2.86701	4.43935	1.50056	-0.431825	-2.2201	1.68886	0.103178	-1.51968	-1.09539	1.18216	1.21278	-1.77351	-1.71763	1.39759	0.0464956	0.370884	1.18486	2.00199	0.701561	-1.55636
Enhanced	2492	-0.619412	0.699924	-3.42969	-0.396371	3.92685	-0.29315	1.89021	0.653808	-0.917884	0.959627	4.20753	5.00798	1.39848	0.348297	-2.10758	-1.7001	1.19652	3.55292	1.39193	0.924597	-2.62962	4.07976	1.45023	-0.151568	-2.34049	1.73676	-0.0290696	-1.07326	-1.08417	1.0532	1.23883	-1.70155	-1.02164	1.30615	0.103943	0.462474	1.06002	1.89629	0.556043	-1.67513
Enhanced	2496	-0.62148	0.834739	-3.33391	-0.405885	3.63111	-0.0694362	1.96777	0.82103	-0.676585	0.843938	3.20715	5.35423	1.70419	0.256339	-2.04078	-1.80512	1.32391	2.9496	1.32184	0.774795	-2.36671	3.72699	1.32475	0.110341	-2.28201	1.77713	-0.0214352	-0.791426	-1.08456	1.10141	1.17578	-1.59351	-0.311442	1.2401	0.0592877	0.465311	0.943684	1.76705	0.4754	-1.70665
Enhanced	2500	-0.628747	0.938223	-3.31094	-0.643904	3.14151	0.201942	1.99837	0.950406	-0.472583	0.588991	2.48872	5.76971	2.01683	0.166107	-1.96807	-1.93723	1.22002	2.24281	1.37504	0.681941	-2.12111	3.44253	1.12761	0.364151	-1.96807	1.78938	0.00164954	-0.787223	-1.23398	1.24019	1.07493	-1.57286	0.444583	1.21074	-0.0833148	0.396084	0.838952	1.6261	0.522603	-1.631
Enhanced	2504	-0.652656	0.866227	-3.30638	-0.837379	2.64328	0.492528	1.97866	1.07492	-0.233485	0.208377	2.25943	6.20158	2.28376	0.072096	-1.84025	-1.95007	0.998125	1.40597	1.55797	0.659538	-1.88858	3.22194	0.905665	0.581723	-1.56326	1.83358	-0.0391055	-1.07247	-1.41116	1.45254	0.988386	-1.76872	1.22232	1.20602	-0.31011	0.347892	0.75156	1.49139	0.512192	-1.3328
Enhanced	2508	-0.736961	0.660021	-3.34025	-0.755345	2.19895	0.821629	2.02096	1.15418	-0.0222605	-0.188	2.41794	6.67807	2.43248	-0.0285985	-1.56781	-1.72926	0.939577	0.454427	1.77871	0.636013	-1.65528	3.00665	0.720456	0.630917	-1.28781	2.02897	-0.00155282	-1.46125	-1.18662	1.75521	0.906309	-2.03835	1.89705	1.24656	-0.531401	0.342814	0.70502	1.38787	0.401679	-0.766375
Enhanced	2512	-0.912657	0.479269	-3.41426	-0.504678	1.78221	1.22336	2.14473	1.16669	0.131092	-0.531568	2.73994	7.18623	2.4766	-0.132144	-1.23744	-1.52262	1.06287	-0.427102	1.95352	0.536935	-1.4236	2.76797	0.575093	0.453296	-1.15436	2.39394	0.228921	-1.76159	-0.603242	2.063	0.778153	-2.07792	2.39022	1.34642	-0.672144	0.310512	0.723692	1.34005	0.377596	-0.0480266
Enhanced	2516	-1.0875	0.430178	-3.44838	-0.355016	1.39191	1.72583	2.17907	1.12018	0.246053	-0.83636	3.09149	7.61388	2.45237	-0.22907	-0.9169	-1.46163	1.23024	-1.0592	2.10124	0.3578	-1.19723	2.53912	0.428328	0.259704	-1.08277	2.77798	0.596283	-1.96681	-0.333105	2.25563	0.591309	-1.8676	2.75117	1.49187	-0.800271	0.204163	0.817278	1.3585	0.498417	0.685594
Enhanced	2520	-1.2142	0.464042	-3.42285	-0.37621	1.08373	2.31703	2.03578	1.11614	0.249361	-1.09469	3.40722	7.86537	2.33537	-0.309997	-0.560079	-1.44185	1.41199	-1.43883	2.24487	0.185646	-1.00789	2.36744	0.267249	0.190236	-1.06632	2.99285	0.984857	-2.12414	-0.601439	2.3455	0.373446	-1.64757	2.99961	1.66581	-0.966947	0.0732425	0.967571	1.43065	0.655767	1.39996
Enhanced	2524	-1.39872	0.461359	-3.41856	-0.469541	0.930101	2.8646	1.83219	1.2735	0.127198	-1.24163	3.69236	7.90855	2.08224	-0.370701	-0.225533	-1.44204	1.57146	-1.62904	2.36993	0.0913773	-0.937212	2.24498	0.110084	0.0522642	-1.11508	2.9898	1.27444	-2.22919	-0.828062	2.37777	0.129608	-1.46066	3.04153	1.85159	-1.04358	-0.025195	1.1374	1.52491	0.749385	2.05401
Enhanced	2528	-1.64407	0.461643	-3.46807	-0.559934	0.945136	3.23396	1.66112	1.45659	0.022573	-1.19751	3.97809	7.71416	1.72221	-0.413651	0.0812142	-1.40605	1.61024	-1.67955	2.4834	0.0356335	-1.03938	2.12792	-0.0207022	-0.115313	-1.20503	2.87338	1.48299	-2.32603	-0.658483	2.32325	-0.164241	-1.17083	2.83486	2.00014	-0.899405	-0.0946615	1.27323	1.60643	0.745989	2.53191
Enhanced	2532	-1.79647	0.584515	-3.49488	-0.558801	1.05053	3.46541	1.52889	1.41282	0.00722888	-0.916958	4.20296	7.30056	1.36675	-0.44524	0.458632	-1.27654	1.53951	-1.67521	2.55137	-0.0230902	-1.26939	2.03361	-0.108657	0.0692331	-1.29836	2.70137	1.67185	-2.46786	-0.451387	2.23274	-0.519792	-0.864616	2.47321	2.05894	-0.609559	-0.126545	1.32937	1.65423	0.730447	2.76569
Enhanced	2536	-1.81824	0.761079	-3.46257	-0.45881	1.1418	3.67112	1.48339	1.18693	-0.0458637	-0.459395	4.28432	6.78971	1.09595	-0.470872	0.76448	-1.18917	1.4264	-1.68859	2.50519	-0.0538996	-1.54344	2.03213	-0.166191	0.534617	-1.35047	2.39332	1.67799	-2.61677	-0.517534	2.21746	-0.919585	-0.776896	2.03168	2.05459	-0.362319	-0.103006	1.34003	1.66785	0.735005	2.76097
Enhanced	2540	-1.81018	0.885873	-3.46031	-0.419793	1.16543	3.87014	1.54981	1.04254	-0.253291	-0.0114941	4.27159	6.31394	0.884084	-0.491367	0.793663	-1.20544	1.26697	-1.73923	2.38846	-0.0282168	-1.82485	2.14715	-0.214472	0.836995	-1.35607	1.9228	1.45898	-2.77397	-0.701726	2.21692	-1.32004	-0.898363	1.48577	2.0608	-0.245129	-0.0715404	1.3766	1.66191	0.582064	2.51947
Enhanced	2544	-1.81445	1.00314	-3.54832	-0.454788	1.12615	4.02361	1.65097	1.04083	-0.499832	0.244025	4.21246	5.9429	0.668726	-0.501432	0.623961	-1.2568	1.11123	-1.80186	2.32566	0.0531749	-2.10439	2.34728	-0.251868	0.960903	-1.386	1.40905	1.29949	-3.00187	-0.760006	2.09727	-1.66314	-0.986532	0.825364	2.08841	-0.196331	-0.0719515	1.42178	1.65383	0.250929	2.06415
Enhanced	2548	-1.80279	1.12791	-3.64888	-0.395989	1.08484	4.10873	1.71943	1.03655	-0.68748	0.29553	3.97808	5.71561	0.426298	-0.491738	0.35535	-1.38768	1.0636	-1.7673	2.36868	0.153424	-2.35083	2.59422	-0.292184	1.09558	-1.51006	0.969711	1.26819	-3.20766	-0.501301	1.91427	-1.90296	-0.88368	0.106587	2.07949	-0.133387	-0.0809423	1.41345	1.6526	0.0127712	1.4453
Enhanced	2552	-1.76239	1.23705	-3.66901	-0.307403	1.14035	4.07864	1.75927	1.03281	-0.984641	0.247429	3.54865	5.63747	0.180436	-0.452821	0.0160321	-1.55324	1.07732	-1.52787	2.48173	0.207791	-2.53407	2.85645	-0.364522	1.08162	-1.68381	0.648319	1.17771	-3.23081	0.0755229	1.78294	-2.01019	-0.663798	-0.61424	2.00851	-0.0575355	-0.102369	1.35093	1.65464	-0.0591573	0.738672
Enhanced	2556	-1.69134	1.37615	-3.65444	-0.407948	1.33004	3.85904	1.78932	1.14255	-1.41197	0.146785	3.30423	5.6641	-0.0203519	-0.382783	-0.240918	-1.53691	1.01703	-1.09906	2.61098	0.245558	-2.66348	3.11312	-0.462431	0.773443	-1.76994	0.465636	1.03632	-3.12615	0.503076	1.66289	-1.96064	-0.537874	-1.28046	1.95498	-0.00712459	-0.14449	1.26499	1.64639	-0.121877	0.102844
Enhanced	2560	-1.58904	1.52859	-3.72115	-0.654735	1.5873	3.47864	1.82764	1.29039	-1.7019	0.0133298	3.53303	5.73114	-0.145712	-0.293775	-0.403335	-1.33882	0.870744	-0.563551	2.72859	0.366041	-2.75936	3.34021	-0.567747	0.427525	-1.72539	0.399999	0.919577	-3.03076	0.404903	1.52829	-1.76989	-0.633972	-1.81388	2.02014	0.024473	-0.144298	1.17384	1.61296	-0.139506	-0.338696
Enhanced	2564	-1.48803	1.62696	-3.82655	-0.869094	1.86113	3.07143	1.89769	1.37325	-1.8149	-0.0710443	3.8786	5.76676	-0.204517	-0.212492	-0.648045	-1.12633	0.723558	-0.0909646	2.83195	0.524299	-2.8114	3.51219	-0.663453	0.319038	-1.68054	0.33102	0.766464	-2.90153	0.0658852	1.49044	-1.52061	-0.836373	-2.19225	2.16169	0.0485734	-0.0671664	1.08302	1.5471	-0.0282427	-0.631375
Enhanced	2568	-1.43896	1.68725	-3.81818	-1.03716	2.19082	2.67582	1.99877	1.46028	-1.88369	-0.0584863	3.85241	5.71097	-0.241801	-0.171003	-0.89429	-0.918077	0.64877	0.0969401	2.90809	0.572922	-2.79545	3.64682	-0.698024	0.366395	-1.71306	0.196499	0.567179	-2.61229	-0.108192	1.59504	-1.29136	-0.931927	-2.48126	2.19974	0.0253424	0.0364084	0.995791	1.45704	0.111639	-0.811359
Enhanced	2572	-1.44266	1.70574	-3.70397	-1.16483	2.61475	2.23906	2.08396	1.5334	-1.87651	0.0198471	3.52354	5.57083	-0.325854	-0.190626	-1.01888	-0.776792	0.714402	0.0722191	2.92099	0.502886	-2.71403	3.77142	-0.646406	0.382334	-1.70888	0.161635	0.418078	-2.13447	-0.0215363	1.74862	-1.07851	-0.902765	-2.72579	2.01272	-0.0649364	0.131649	0.944533	1.36898	0.294733	-0.811215
Enhanced	2576	-1.43916	1.62756	-3.55825	-1.15828	3.08861	1.82033	2.08816	1.48225	-1.84145	0.1377	3.24351	5.41919	-0.450563	-0.268758	-1.20523	-0.865132	0.958376	0.209986	2.84722	0.414511	-2.60052	3.85041	-0.556003	0.333457	-1.58653	0.36677	0.421037	-1.57937	0.221461	1.84421	-0.840573	-0.910175	-2.89831	1.66363	-0.191697	0.232721	0.947064	1.31987	0.631251	-0.670839
Enhanced	2580	-1.39268	1.52275	-3.33446	-1.02362	3.51951	1.52674	1.98616	1.43226	-1.87828	0.256515	3.15934	5.34804	-0.496463	-0.376697	-1.47407	-1.05504	1.29063	0.671067	2.70107	0.333817	-2.4926	3.86808	-0.452881	0.225243	-1.44695	0.684346	0.601837	-1.13624	0.313009	1.83402	-0.574269	-1.02534	-2.99175	1.33174	-0.360002	0.345658	0.944109	1.33994	0.940662	-0.582668
Enhanced	2584	-1.32285	1.53242	-3.04405	-0.876835	3.8375	1.3312	1.80697	1.55716	-1.84532	0.28094	3.16954	5.43473	-0.422914	-0.47141	-1.62199	-1.04768	1.52882	1.26207	2.50335	0.206526	-2.40658	3.9057	-0.305591	0.125067	-1.41248	0.969753	0.811897	-0.846076	0.0155987	1.78563	-0.293022	-1.16247	-3.04333	1.15005	-0.561546	0.427739	0.886299	1.43304	0.960265	-0.686773
Enhanced	2588	-1.22159	1.61106	-2.803	-0.744109	4.0249	1.14843	1.60085	1.69625	-1.69891	0.10701	3.01544	5.6988	-0.326553	-0.514476	-1.71019	-0.870883	1.57938	1.79767	2.2733	0.0196608	-2.33092	4.01478	-0.103459	0.172485	-1.47085	1.24374	0.848194	-0.601797	-0.509939	1.81383	0.0150107	-1.2452	-3.02457	1.12312	-0.663594	0.415169	0.810269	1.56766	0.755277	-0.962353
Enhanced	2592	-1.06352	1.60847	-2.62245	-0.59964	4.08361	0.939431	1.40161	1.60762	-1.67093	-0.290674	2.57595	6.09174	-0.218796	-0.490271	-1.82331	-0.798619	1.51259	2.23079	2.07722	-0.146087	-2.2463	4.12723	0.130707	0.281264	-1.48965	1.53086	0.731498	-0.509836	-0.932673	1.88919	0.347702	-1.27764	-2.82805	1.17779	-0.573171	0.31014	0.766384	1.68788	0.548391	-1.26415
Enhanced	2596	-0.924111	1.56159	-2.44718	-0.506742	4.00382	0.704963	1.21985	1.38071	-1.79226	-0.77092	2.15641	6.56009	-0.0396679	-0.411367	-1.85162	-0.952455	1.45989	2.50851	1.98428	-0.215451	-2.14168	4.17355	0.388445	0.251768	-1.38858	1.79624	0.669089	-0.773565	-1.06303	1.91117	0.648096	-1.27222	-2.39939	1.22385	-0.421714	0.167539	0.778896	1.73917	0.448269	-1.44694
Enhanced	2600	-0.907243	1.54937	-2.28745	-0.543262	3.79311	0.524342	1.07895	1.24681	-1.83305	-1.10608	2.12366	7.05334	0.150364	-0.311322	-1.8284	-1.21437	1.48653	2.55385	1.97262	-0.197623	-2.00578	4.18355	0.650472	0.171886	-1.27778	2.01018	0.754044	-1.22386	-0.917932	1.89861	0.856378	-1.25256	-1.79033	1.18156	-0.347347	0.00817972	0.856978	1.69378	0.489586	-1.4995
Enhanced	2604	-0.979155	1.46711	-2.18386	-0.654682	3.48471	0.486213	0.995066	1.18141	-1.74917	-1.19225	2.38474	7.50265	0.286412	-0.22817	-1.73423	-1.40071	1.57163	2.38166	1.99171	-0.0940938	-1.82708	4.21546	0.848991	0.200221	-1.27181	2.1546	0.883562	-1.60681	-0.611044	1.90169	0.973978	-1.31723	-1.07736	1.03626	-0.26667	-0.140569	0.964871	1.56288	0.652109	-1.51104
Enhanced	2608	-1.05425	1.27959	-2.16839	-0.700338	3.09155	0.517439	0.90818	1.01004	-1.76811	-1.03031	2.63914	7.88035	0.420559	-0.187326	-1.34149	-1.47823	1.65823	2.15783	2.03846	0.104276	-1.61392	4.23457	0.945403	0.261084	-1.29778	2.23658	0.958487	-2.01367	-0.225821	1.90207	1.03197	-1.5388	-0.30402	0.850991	-0.091001	-0.198267	1.06234	1.38882	0.767454	-1.53293
Enhanced	2612	-1.15161	1.10326	-2.22671	-0.63715	2.632	0.470276	0.764203	0.759947	-2.04696	-0.628611	2.90224	8.17389	0.585311	-0.192077	-0.754622	-1.55319	1.64104	2.07687	2.09063	0.316974	-1.39863	4.1365	0.991849	0.244788	-1.26865	2.30912	0.99273	-2.45111	0.0686681	1.89222	1.03294	-1.79684	0.492378	0.729739	0.0822488	-0.129474	1.17705	1.22397	0.589796	-1.51709
Enhanced	2616	-1.32048	0.960135	-2.29496	-0.533281	2.18848	0.350398	0.63847	0.61755	-2.41492	-0.1274	3.32772	8.28716	0.758673	-0.226254	-0.332576	-1.63288	1.41751	2.16603	2.10088	0.492266	-1.22818	3.89995	1.02987	0.120618	-1.2322	2.41345	0.992534	-2.6228	0.0706362	1.86552	0.979302	-1.89227	1.24459	0.788199	0.158757	0.0150677	1.33327	1.1078	0.0738335	-1.37441
Enhanced	2620	-1.52882	0.855314	-2.35255	-0.418609	1.81865	0.273169	0.636136	0.66658	-2.5685	0.224148	3.78484	8.1614	0.91271	-0.267691	-0.102224	-1.63309	1.06094	2.30618	2.10298	0.695227	-1.15438	3.61057	1.01513	-0.0792355	-1.26293	2.49834	0.922535	-2.49095	-0.102897	1.77473	0.914643	-1.8156	1.85479	1.03977	0.153579	0.183501	1.48247	1.05339	-0.497527	-1.13456
Enhanced	2624	-1.70856	0.821911	-2.41148	-0.297329	1.45769	0.267395	0.752201	0.830355	-2.4267	0.328068	4.11108	7.89605	0.993444	-0.304069	0.0402365	-1.59849	0.79041	2.4399	2.18921	0.932717	-1.20308	3.32094	0.898404	-0.158853	-1.39881	2.49035	0.850289	-2.33606	-0.200425	1.62315	0.863475	-1.70311	2.22384	1.3172	0.0933036	0.34419	1.58376	1.04809	-0.798237	-0.938886
Enhanced	2628	-1.82126	0.754331	-2.46025	-0.244573	1.04539	0.260029	0.922797	0.937701	-2.0894	0.232329	4.42837	7.58079	1.00458	-0.341106	0.0448787	-1.62561	0.708371	2.61144	2.37932	1.12512	-1.3448	3.01489	0.691157	0.0597141	-1.64287	2.45192	0.87327	-2.24577	-0.296538	1.49012	0.769254	-1.5976	2.32069	1.45507	0.0326472	0.442049	1.6443	1.06768	-0.814249	-0.830683
Enhanced	2632	-1.85307	0.631103	-2.51835	-0.355452	0.663699	0.177837	1.1134	0.890956	-1.69533	0.0102853	4.73926	7.22239	1.01949	-0.397789	0.00698555	-1.66323	0.695468	2.81584	2.61011	1.23692	-1.51565	2.70835	0.447047	0.422571	-1.90252	2.48302	0.87997	-2.12054	-0.54935	1.44873	0.568315	-1.47444	2.22534	1.45742	0.038977	0.426522	1.65115	1.09294	-0.760933	-0.813007
Enhanced	2636	-1.80906	0.647723	-2.58102	-0.652581	0.434394	0.00410315	1.33091	0.845631	-1.47452	-0.16347	4.76747	6.8669	1.03272	-0.493524	0.0761423	-1.61428	0.638317	2.9314	2.8202	1.24287	-1.67016	2.44471	0.231109	0.601912	-2.01341	2.47378	0.698469	-1.94952	-0.768904	1.53891	0.281025	-1.37564	2.04321	1.4042	0.0680712	0.330491	1.57231	1.11909	-0.743681	-0.980137
Enhanced	2640	-1.74394	0.833583	-2.54963	-1.01024	0.37236	-0.171762	1.614	0.994141	-1.51889	-0.147387	4.52001	6.53356	1.0107	-0.636026	0.108049	-1.49279	0.64453	2.82333	2.96528	1.1231	-1.79959	2.22167	0.0803345	0.546019	-1.93112	2.223	0.412323	-1.75062	-0.636774	1.75305	-0.0290189	-1.3219	1.79544	1.35151	0.0267632	0.281072	1.42565	1.15269	-0.713904	-1.28661
Enhanced	2644	-1.75452	0.984743	-2.42424	-1.2133	0.410942	-0.187924	1.9707	1.23011	-1.55041	-0.0995923	4.30444	6.13594	1.00625	-0.81615	-0.0523808	-1.37139	0.819551	2.49226	3.01787	0.957234	-1.9054	2.04569	-0.015551	0.503082	-1.79402	1.74393	0.195375	-1.53866	-0.200717	2.00652	-0.33135	-1.27254	1.43077	1.33478	-0.072863	0.374355	1.27008	1.19967	-0.651972	-1.52691
Enhanced	2648	-1.8698	1.00569	-2.37791	-1.26188	0.506722	-0.00748277	2.31539	1.33141	-1.31759	-0.250957	4.18717	5.66019	1.01337	-1.01099	-0.282703	-1.31283	1.0711	2.08429	3.00453	0.816641	-1.97894	1.9894	-0.071381	0.470294	-1.67593	1.15392	0.0379331	-1.4103	0.0811214	2.19604	-0.622878	-1.26342	0.899762	1.37673	-0.144717	0.542487	1.13825	1.25499	-0.534544	-1.67322
Enhanced	2652	-1.97527	0.975766	-2.47783	-1.38367	0.656042	0.223903	2.55389	1.2793	-0.902305	-0.517425	4.13093	5.21432	0.929747	-1.19171	-0.426088	-1.36473	1.34962	1.69799	2.96851	0.6307	-2.00929	2.09249	-0.0741381	0.120523	-1.49855	0.457675	-0.0702296	-1.40073	-0.116189	2.2723	-0.89075	-1.34483	0.213318	1.492	-0.164058	0.661332	1.01434	1.30179	-0.265712	-1.81577
Enhanced	2656	-1.94826	0.995755	-2.61518	-1.57851	0.82969	0.401869	2.69748	1.15443	-0.462051	-0.641778	4.31074	4.82966	0.756936	-1.33288	-0.507954	-1.5246	1.63965	1.2562	2.91308	0.359168	-2.00548	2.29746	-0.0175638	-0.438218	-1.29483	-0.283423	0.00334626	-1.41624	-0.529817	2.24686	-1.1054	-1.41355	-0.530342	1.63093	-0.190624	0.726575	0.87444	1.32133	0.118856	-1.8994
Enhanced	2660	-1.82818	1.09512	-2.76951	-1.61317	0.981417	0.573593	2.77366	1.00751	-0.114707	-0.573873	4.72631	4.45555	0.604098	-1.42023	-0.677457	-1.72887	1.75895	0.650742	2.81201	0.161503	-1.99887	2.55214	0.0621716	-0.656095	-1.21564	-0.882746	0.268532	-1.46709	-0.654515	2.1981	-1.23664	-1.34927	-1.20319	1.67852	-0.257522	0.756833	0.722366	1.30567	0.399029	-1.84356
Enhanced	2664	-1.74562	1.22178	-3.01679	-1.52565	1.11948	0.804655	2.73162	0.925903	0.0805987	-0.471256	5.07664	4.12629	0.52629	-1.45303	-0.953119	-1.90188	1.65603	-0.0770222	2.62865	0.172354	-2.01013	2.87819	0.12164	-0.45145	-1.2528	-1.26185	0.493858	-1.60507	-0.442234	2.17685	-1.28102	-1.20843	-1.73768	1.61287	-0.342125	0.69451	0.57104	1.26458	0.455032	-1.68888
Enhanced	2668	-1.75557	1.33228	-3.29047	-1.52975	1.28078	1.10047	2.55675	0.944713	0.298988	-0.40476	5.32121	3.92972	0.504926	-1.44113	-1.1696	-1.99991	1.5948	-0.761412	2.36057	0.288137	-2.02388	3.27658	0.162567	-0.249602	-1.28501	-1.43956	0.504607	-1.60822	-0.256949	2.08816	-1.27123	-1.12286	-2.13763	1.51602	-0.450349	0.549977	0.418086	1.2194	0.331224	-1.50145
Enhanced	2672	-1.86777	1.43725	-3.45946	-1.56275	1.4354	1.40024	2.31536	0.975721	0.698012	-0.282692	5.63243	3.87311	0.504282	-1.39914	-1.34026	-2.02695	1.71884	-1.27438	2.08369	0.38554	-2.0149	3.65733	0.198919	-0.258358	-1.31259	-1.37942	0.412896	-1.25246	-0.212494	1.85952	-1.24186	-1.1508	-2.43515	1.41138	-0.602338	0.411917	0.276527	1.18875	0.0842316	-1.31449
Enhanced	2676	-2.11613	1.50271	-3.59317	-1.52661	1.4965	1.57233	2.02614	0.981404	1.09431	-0.0540988	5.83103	3.89845	0.494931	-1.34275	-1.57582	-1.97476	1.7886	-1.65554	1.88099	0.465923	-1.98673	3.90835	0.201273	-0.284286	-1.40324	-1.08663	0.422691	-0.747133	-0.165215	1.62183	-1.19368	-1.29571	-2.68359	1.29113	-0.78351	0.291853	0.194024	1.17523	-0.191506	-1.13604
Enhanced	2680	-2.46139	1.43082	-3.8685	-1.56027	1.46217	1.55273	1.67064	1.0036	1.26766	0.215943	5.65565	3.95323	0.460082	-1.28688	-1.71329	-1.78012	1.57047	-2.02185	1.77486	0.469637	-1.96085	3.96848	0.155477	-0.108951	-1.507	-0.674798	0.557433	-0.358795	-0.163868	1.50615	-1.11601	-1.54833	-2.9604	1.20652	-0.969856	0.183873	0.192452	1.16181	-0.394077	-0.925481
Enhanced	2684	-2.75226	1.19225	-4.253	-1.66001	1.46214	1.48735	1.29442	1.04157	1.19025	0.441622	5.22191	4.02226	0.38097	-1.24491	-1.66515	-1.4648	1.21157	-2.35419	1.76256	0.330941	-1.93477	3.85153	0.125998	0.161097	-1.50912	-0.232383	0.769527	-0.00402609	-0.19155	1.45931	-1.03198	-1.85309	-3.28827	1.1698	-1.10823	0.176187	0.227179	1.12149	-0.52989	-0.648115
Enhanced	2688	-2.8746	0.87867	-4.52669	-1.66329	1.54781	1.54958	0.962775	1.09051	0.893487	0.547832	4.70627	4.1392	0.255955	-1.22675	-1.64356	-1.21128	0.984024	-2.5284	1.80451	0.164782	-1.87291	3.67584	0.161087	0.251658	-1.41468	0.223393	1.08099	0.354635	0.00607929	1.39421	-0.973054	-2.05962	-3.55008	1.08192	-1.14052	0.327845	0.256212	1.03443	-0.592561	-0.377302
Enhanced	2692	-2.85529	0.610571	-4.60557	-1.64487	1.57374	1.65854	0.719775	1.15632	0.548375	0.532839	4.15086	4.36168	0.122446	-1.23723	-1.72045	-1.13706	0.927767	-2.47761	1.80087	0.0660997	-1.73953	3.60332	0.211205	0.139397	-1.30107	0.660978	1.37173	0.480071	0.373993	1.32658	-0.908853	-1.99959	-3.60378	0.857679	-1.10831	0.540901	0.290128	0.902596	-0.523647	-0.256174
Enhanced	2696	-2.77471	0.466096	-4.58044	-1.70274	1.44607	1.58973	0.609082	1.19633	0.390337	0.521146	3.67944	4.73161	0.00220192	-1.27615	-1.78339	-1.15651	0.907231	-2.18456	1.69728	-0.00616214	-1.53753	3.67365	0.221684	0.0163257	-1.17982	1.00592	1.39786	0.23885	0.614293	1.30737	-0.767592	-1.69052	-3.46575	0.574209	-1.08067	0.654554	0.343127	0.752456	-0.409667	-0.305012
Enhanced	2700	-2.63173	0.474957	-4.47844	-1.73406	1.2688	1.31798	0.639959	1.18724	0.349204	0.58221	3.48451	5.25122	-0.12451	-1.33819	-1.78479	-1.17128	0.75789	-1.69837	1.58929	-0.00464115	-1.30926	3.80459	0.212716	0.0540965	-1.09676	1.23157	1.20803	-0.286005	0.646111	1.29836	-0.544953	-1.38507	-3.22427	0.402608	-1.01697	0.619136	0.411151	0.620771	-0.416802	-0.350842
Enhanced	2704	-2.39589	0.59493	-4.2961	-1.73926	1.13613	1.0273	0.787334	1.12544	0.200466	0.664777	3.65851	5.86972	-0.261947	-1.41274	-1.74202	-1.204	0.478927	-1.15739	1.64402	0.152798	-1.10019	3.976	0.227305	0.326746	-1.15948	1.4122	1.10175	-0.976539	0.377238	1.20147	-0.329859	-1.33629	-2.84145	0.405166	-0.860423	0.520221	0.501723	0.53496	-0.548658	-0.246169
Enhanced	2708	-2.14454	0.729537	-4.13417	-1.74814	1.0425	0.834779	1.02859	0.917972	-0.064422	0.786451	4.04528	6.52998	-0.368158	-1.48526	-1.76079	-1.25359	0.343993	-0.584427	1.9013	0.342629	-0.937265	4.23406	0.280602	0.72285	-1.32928	1.59377	1.14224	-1.68404	-0.223241	1.04878	-0.201939	-1.54842	-2.23389	0.528864	-0.657968	0.452595	0.623464	0.500725	-0.685572	-0.0585791
Enhanced	2712	-1.97393	0.840066	-4.02122	-1.60133	0.987696	0.708153	1.29439	0.526826	-0.40111	0.949619	4.38644	7.20117	-0.389065	-1.54086	-1.88107	-1.21834	0.498019	0.147194	2.20718	0.403188	-0.829285	4.52755	0.352473	1.02525	-1.4646	1.70917	1.13867	-2.27533	-0.729359	0.987949	-0.167819	-1.7834	-1.46199	0.744878	-0.471748	0.441963	0.754528	0.507002	-0.726397	0.0538468
Enhanced	2716	-1.86547	0.952595	-3.82757	-1.31723	0.955364	0.574532	1.47551	0.190348	-0.834513	1.02185	4.71687	7.83387	-0.332725	-1.56976	-1.89043	-1.10995	0.689261	1.08136	2.39512	0.369825	-0.754988	4.73704	0.407867	1.05723	-1.56912	1.731	1.01907	-2.7136	-0.866287	1.04189	-0.215609	-1.82625	-0.66798	1.02789	-0.267414	0.472273	0.846163	0.541901	-0.596779	0.0134357
Enhanced	2720	-1.79241	1.05899	-3.51443	-1.18	0.866747	0.376482	1.55632	0.183777	-1.25493	0.992553	5.12975	8.37531	-0.264749	-1.57159	-1.69328	-1.10899	0.696096	2.16821	2.4553	0.340053	-0.665014	4.81874	0.466126	0.726617	-1.72591	1.72797	0.853742	-2.97048	-0.987823	1.11068	-0.34473	-1.70688	0.0830801	1.28323	0.0439674	0.521176	0.877079	0.605751	-0.277752	-0.180473
Enhanced	2724	-1.7832	1.15598	-3.23684	-1.22532	0.652363	0.161747	1.62518	0.419791	-1.5129	1.01087	5.32556	8.81943	-0.180641	-1.55583	-1.52022	-1.24424	0.617338	3.3234	2.47158	0.322447	-0.524475	4.78769	0.583782	0.25689	-1.88563	1.71812	0.631892	-3.02281	-1.27123	1.1718	-0.516217	-1.55902	0.778284	1.43729	0.457927	0.567163	0.897171	0.710101	0.0819068	-0.465379
Enhanced	2728	-1.82258	1.27427	-3.14166	-1.27667	0.307713	0.104588	1.7243	0.593516	-1.63026	1.12154	5.04292	9.14503	-0.030083	-1.53857	-1.46271	-1.33587	0.613403	4.38095	2.48749	0.312355	-0.356747	4.66436	0.727613	0.0745513	-1.93411	1.67622	0.312906	-2.92826	-1.34489	1.27931	-0.665177	-1.37407	1.36195	1.52819	0.82062	0.578935	0.945522	0.86589	0.212615	-0.737719
Enhanced	2732	-1.86567	1.38412	-3.21234	-1.34115	-0.0839714	0.229059	1.81266	0.611732	-1.70547	1.26563	4.57317	9.29786	0.124305	-1.53703	-1.36405	-1.33475	0.688057	5.22147	2.47345	0.357614	-0.232285	4.48422	0.800555	0.176449	-1.88616	1.63211	0.00418421	-2.75317	-1.06446	1.43078	-0.776846	-1.10834	1.77035	1.58285	1.00171	0.529589	0.958315	1.07232	0.0767496	-0.996541
Enhanced	2736	-1.90723	1.42861	-3.34939	-1.48108	-0.383998	0.305188	1.87528	0.628442	-1.79258	1.3532	4.38956	9.27381	0.219838	-1.56392	-1.26461	-1.37998	0.751671	5.78525	2.37253	0.488252	-0.210555	4.26027	0.77847	0.242846	-1.85751	1.57403	-0.150952	-2.52232	-0.752826	1.55299	-0.87385	-0.881885	2.01675	1.52975	1.02983	0.447432	0.862706	1.31677	-0.00968994	-1.33127
Enhanced	2740	-1.92391	1.39469	-3.48668	-1.55155	-0.537057	0.230399	1.9376	0.764974	-1.87462	1.26297	4.60165	9.10992	0.347709	-1.62321	-1.39062	-1.56796	0.769431	5.92478	2.15997	0.644359	-0.294947	3.97121	0.689021	0.281966	-1.90024	1.39921	-0.179709	-2.28584	-0.587604	1.61165	-0.954147	-0.824362	2.17529	1.40303	0.968139	0.405807	0.690312	1.58483	0.171588	-1.66812
Enhanced	2744	-1.87183	1.31218	-3.58567	-1.48866	-0.586969	0.172046	1.97658	0.956041	-1.91758	0.977543	5.06959	8.84482	0.551508	-1.71009	-1.75642	-1.84429	0.782396	5.64141	1.87661	0.726326	-0.446515	3.6422	0.550652	0.421419	-1.99905	1.10361	-0.181113	-2.13411	-0.48019	1.65212	-1.00216	-0.879312	2.28712	1.38762	0.837517	0.429599	0.511988	1.86738	0.499357	-1.78615
Enhanced	2748	-1.80508	1.29234	-3.64964	-1.43879	-0.557125	0.216946	1.94225	1.05764	-1.9709	0.611638	5.78169	8.54583	0.721528	-1.81375	-2.12469	-2.03528	0.755636	5.1833	1.62255	0.69096	-0.62931	3.34975	0.404518	0.514236	-2.15458	0.840205	-0.132772	-2.11088	-0.448233	1.72777	-1.01565	-0.941956	2.33315	1.47593	0.68923	0.472292	0.368892	2.1583	0.786378	-1.64777
Enhanced	2752	-1.85135	1.38654	-3.7409	-1.46545	-0.467742	0.249701	1.85075	1.04144	-2.03713	0.285466	6.72386	8.25901	0.833305	-1.92046	-2.2617	-2.04602	0.617096	4.57016	1.48333	0.573966	-0.836449	3.14952	0.302159	0.479402	-2.34554	0.663024	0.0206959	-2.14416	-0.550391	1.88072	-1.00184	-1.01912	2.27859	1.44456	0.551169	0.515652	0.304439	2.44147	0.882428	-1.4214
Enhanced	2756	-2.03785	1.45418	-3.87333	-1.55542	-0.391578	0.184802	1.75005	0.995783	-1.95459	0.0911811	7.60159	7.95139	0.978955	-2.01359	-2.13765	-1.99111	0.493915	3.54835	1.4374	0.461044	-1.07616	3.05718	0.2612	0.454413	-2.50124	0.409625	0.222294	-2.12819	-0.654905	2.12982	-0.985869	-1.14181	2.07837	1.25533	0.379224	0.597033	0.338095	2.6803	0.699833	-1.234
Enhanced	2760	-2.2911	1.43654	-4.02098	-1.72307	-0.382118	0.0698015	1.65574	0.970827	-1.63382	0.076791	8.09459	7.6142	1.1546	-2.0728	-1.89431	-1.94797	0.54026	2.08082	1.39221	0.419678	-1.34042	3.05081	0.273757	0.454415	-2.56161	0.000573039	0.407358	-2.06489	-0.627973	2.38067	-0.983091	-1.28553	1.67641	1.07125	0.188655	0.699744	0.414142	2.8227	0.391858	-1.14315
Enhanced	2764	-2.58046	1.43441	-4.22522	-1.82056	-0.41691	0.0187972	1.60873	0.950165	-1.17475	0.199284	8.15071	7.34629	1.30277	-2.07548	-1.597	-1.84429	0.629931	0.387618	1.31978	0.422369	-1.61571	3.07508	0.331279	0.402582	-2.50023	-0.357134	0.599845	-2.01519	-0.591814	2.47409	-0.94957	-1.40899	1.07237	0.944861	0.0626458	0.727955	0.47212	2.82395	0.1579	-1.16349
Enhanced	2768	-2.89267	1.43212	-4.48194	-1.66121	-0.403357	0.115492	1.66052	0.911682	-0.688481	0.336276	7.90341	7.26234	1.4652	-2.00204	-1.19404	-1.7155	0.674973	-1.26664	1.27865	0.39346	-1.91676	3.10918	0.431785	0.346155	-2.34604	-0.480248	0.79308	-1.95345	-0.727294	2.36598	-0.842771	-1.45029	0.325845	0.801217	-0.00472491	0.632069	0.512914	2.6745	-0.0760097	-1.17777
Enhanced	2772	-3.14521	1.40416	-4.69367	-1.37443	-0.249457	0.310475	1.74704	0.8113	-0.260807	0.371929	7.57603	7.38937	1.66897	-1.84292	-0.748222	-1.68534	0.880808	-2.6075	1.31457	0.335688	-2.25071	3.20221	0.551953	0.295834	-2.17404	-0.47249	0.903611	-1.79729	-0.856197	2.16767	-0.70746	-1.36894	-0.514153	0.594549	-0.105352	0.478521	0.543675	2.4125	-0.451081	-1.0631
Enhanced	2776	-3.28178	1.44785	-4.85203	-1.21333	0.00956983	0.497844	1.75713	0.598319	0.0308096	0.301747	7.34895	7.66119	1.81685	-1.60396	-0.469492	-1.73829	1.27597	-3.50498	1.40002	0.323789	-2.56078	3.38092	0.650994	0.218965	-2.00155	-0.447906	0.899086	-1.56327	-0.694085	2.01416	-0.609384	-1.27684	-1.39625	0.355867	-0.295457	0.366732	0.539306	2.109	-0.862284	-0.889873
Enhanced	2780	-3.35387	1.51948	-4.99423	-1.19085	0.241719	0.708682	1.6929	0.313384	0.240865	0.192338	7.16588	7.95753	1.84332	-1.30623	-0.490556	-1.82064	1.57351	-4.02132	1.47118	0.366206	-2.77116	3.57644	0.727391	0.272368	-1.81891	-0.290018	0.848727	-1.40903	-0.467197	1.91084	-0.548306	-1.32381	-2.20789	0.1787	-0.570966	0.317057	0.488741	1.83457	-1.06118	-0.765902
Enhanced	2784	-3.41246	1.48948	-5.06532	-1.17945	0.380186	1.03209	1.60738	0.103121	0.475321	0.0698832	6.8776	8.15776	1.80307	-0.98415	-0.717126	-1.95061	1.69304	-4.13271	1.50454	0.399788	-2.86336	3.69475	0.784129	0.542727	-1.71136	0.104637	0.824149	-1.48334	-0.533631	1.75946	-0.499743	-1.42794	-2.81379	0.131685	-0.877895	0.284531	0.430699	1.62968	-0.9944	-0.646241
Enhanced	2788	-3.40935	1.40574	-5.06456	-1.11803	0.436952	1.43063	1.51133	0.0824998	0.677401	-0.0534977	6.52958	8.21141	1.72813	-0.681558	-0.953743	-2.07442	1.81408	-3.71011	1.54758	0.427018	-2.86027	3.72716	0.784188	0.788266	-1.78068	0.627346	0.784747	-1.74783	-0.763811	1.57268	-0.458607	-1.40582	-3.15039	0.181138	-1.11513	0.269942	0.424254	1.49437	-0.921228	-0.480637
Enhanced	2792	-3.25631	1.34049	-5.09458	-1.0245	0.466784	1.80909	1.42064	0.212622	0.740434	-0.143264	6.25192	8.15779	1.57857	-0.44525	-1.15893	-2.05143	1.98154	-2.83127	1.66283	0.495487	-2.77588	3.75534	0.740198	0.849642	-2.01251	1.13987	0.621821	-2.00422	-0.940995	1.49973	-0.424508	-1.29402	-3.25373	0.230616	-1.2166	0.317182	0.477111	1.40052	-1.0184	-0.340698
Enhanced	2796	-2.94377	1.26699	-5.18056	-0.974963	0.570218	2.06896	1.34331	0.363068	0.677818	-0.158213	5.99104	8.06514	1.35197	-0.31244	-1.38841	-1.83752	2.08949	-1.78255	1.83329	0.581402	-2.61632	3.84572	0.713441	0.838975	-2.27326	1.61612	0.352123	-2.09668	-1.01913	1.57864	-0.412113	-1.23927	-3.18923	0.18682	-1.23389	0.3961	0.527654	1.3158	-1.04563	-0.296572
Enhanced	2800	-2.59756	1.19604	-5.26383	-1.03903	0.769133	2.12544	1.23738	0.430937	0.509167	-0.0904779	5.63109	7.9589	1.10615	-0.296338	-1.53723	-1.57467	2.08619	-0.751535	1.95859	0.650661	-2.40273	3.96576	0.684574	0.822457	-2.38279	2.03927	0.119919	-2.02823	-0.881224	1.66337	-0.448951	-1.25605	-2.99946	0.0281848	-1.24766	0.411434	0.535293	1.22395	-0.74691	-0.292972
Enhanced	2804	-2.37182	1.16471	-5.30983	-1.15657	0.944433	2.09919	1.08753	0.370036	0.219896	-0.063877	5.26508	7.84915	0.906577	-0.377409	-1.46103	-1.4697	2.02885	0.208903	1.98852	0.721189	-2.16597	4.0219	0.593563	0.741443	-2.28208	2.35594	0.00635631	-1.88931	-0.594785	1.63785	-0.534891	-1.30815	-2.74618	-0.143247	-1.21935	0.33747	0.526579	1.12908	-0.300334	-0.194219
Enhanced	2808	-2.27489	1.15153	-5.29935	-1.16465	1.04298	2.17874	0.950663	0.225242	-0.137875	-0.222676	5.00904	7.78859	0.795817	-0.509906	-1.29107	-1.55668	2.03055	1.02925	1.99293	0.794481	-1.92012	3.97558	0.476816	0.510943	-2.11624	2.55245	-0.00380814	-1.75873	-0.502919	1.52667	-0.647974	-1.36587	-2.49746	-0.209925	-1.03857	0.252381	0.519529	1.0425	-0.0347981	0.035141
Enhanced	2812	-2.21552	1.13086	-5.2241	-1.04862	1.16091	2.21699	0.869244	0.156948	-0.514189	-0.477191	4.68444	7.79825	0.752851	-0.641997	-1.33091	-1.65415	2.14846	1.65425	2.05578	0.862567	-1.66477	3.88351	0.424394	0.202535	-2.04188	2.67078	0.0212635	-1.71003	-0.716889	1.42207	-0.771221	-1.33301	-2.23018	-0.184346	-0.684849	0.254935	0.507216	0.965214	-0.0121006	0.268915
Enhanced	2816	-2.18635	1.14164	-5.11204	-1.00531	1.34126	1.98635	0.823416	0.305076	-0.958726	-0.625632	4.07154	7.81691	0.715408	-0.737922	-1.65806	-1.64638	2.30843	2.04842	2.1694	0.932392	-1.42113	3.78779	0.459528	0.143134	-2.05431	2.79128	0.000871807	-1.79542	-0.986497	1.41995	-0.874388	-1.17315	-1.86033	-0.166101	-0.264241	0.376506	0.521615	0.881591	-0.0848013	0.423723
Enhanced	2820	-2.24978	1.20879	-4.98786	-1.0673	1.50662	1.65597	0.816086	0.60472	-1.50651	-0.601922	3.19527	7.81435	0.691738	-0.78947	-2.02808	-1.65503	2.3415	2.12705	2.25799	0.98473	-1.23428	3.671	0.559362	0.365956	-2.07798	2.96977	-0.0368201	-1.94976	-1.0848	1.54375	-0.920841	-1.00561	-1.3663	-0.212084	0.0658817	0.545588	0.592871	0.770021	-0.114058	0.532483
Enhanced	2824	-2.40185	1.24235	-4.84688	-0.99778	1.5948	1.48397	0.913395	0.821809	-2.03167	-0.385479	2.07192	7.81797	0.739855	-0.811898	-2.21985	-1.83251	2.13658	1.86364	2.28016	1.00974	-1.12739	3.58844	0.724727	0.422692	-2.08467	3.10662	-0.016837	-2.08158	-1.06451	1.70757	-0.924808	-0.925254	-0.784508	-0.310494	0.20962	0.67052	0.679317	0.6224	-0.0592485	0.556439
Enhanced	2828	-2.58089	1.18768	-4.69317	-0.770755	1.61035	1.38118	1.14261	0.830554	-2.3641	0.0645233	0.648401	7.82336	0.821959	-0.831207	-2.29688	-2.1333	1.81774	1.41338	2.27233	1.01245	-1.08564	3.63397	0.943605	0.23191	-2.06384	3.03236	0.0467071	-2.27692	-1.08293	1.83485	-0.947861	-0.91675	-0.156541	-0.424303	0.221996	0.750111	0.725368	0.454777	-0.00433008	0.396665
Enhanced	2832	-2.75984	1.15375	-4.56033	-0.664313	1.59038	1.16913	1.43027	0.771647	-2.50112	0.648067	-0.966239	7.83334	0.857226	-0.870376	-2.39267	-2.35232	1.6244	0.996903	2.27621	0.95037	-1.09471	3.74873	1.16262	0.192447	-1.98931	2.77187	0.128663	-2.65103	-1.17085	1.93368	-1.01579	-0.969104	0.438705	-0.501058	0.236842	0.826609	0.716835	0.300088	-0.0735918	0.0686716
Enhanced	2836	-2.96346	1.21263	-4.50063	-0.820535	1.60214	0.9109	1.67137	0.822764	-2.54003	1.13256	-2.62086	7.8975	0.89277	-0.941626	-2.44455	-2.34321	1.55383	0.728752	2.28198	0.822897	-1.14846	3.82801	1.35203	0.384469	-1.86706	2.47383	0.201752	-3.08751	-1.3422	2.00513	-1.09105	-1.09924	0.887324	-0.488514	0.302486	0.893514	0.643169	0.188007	-0.266811	-0.324025
Enhanced	2840	-3.21427	1.29951	-4.56414	-1.15638	1.71764	0.73449	1.804	0.947728	-2.55445	1.38822	-4.16818	8.00843	1.01982	-1.04413	-2.36701	-2.19407	1.36293	0.575521	2.26554	0.713894	-1.22025	3.90659	1.50431	0.593044	-1.74484	2.11077	0.22631	-3.40224	-1.57215	1.99701	-1.14112	-1.31669	1.13432	-0.395913	0.3675	0.92821	0.498692	0.127309	-0.461825	-0.668231
Enhanced	2844	-3.47419	1.34869	-4.71964	-1.50177	1.90778	0.572537	1.82183	1.01842	-2.63348	1.46203	-5.29297	8.09201	1.19206	-1.16676	-2.25247	-2.11699	0.961642	0.415633	2.21998	0.63711	-1.28374	3.99713	1.58365	0.713161	-1.67314	1.57068	0.266225	-3.54951	-1.65613	1.9025	-1.16697	-1.6391	1.2357	-0.281739	0.403613	0.929575	0.327163	0.104069	-0.5694	-0.876402
Enhanced	2848	-3.65221	1.33219	-4.81238	-1.64677	2.01476	0.28146	1.73967	1.04104	-2.75615	1.41825	-5.69722	8.12129	1.32431	-1.29293	-2.13349	-2.17331	0.540063	0.165621	2.14859	0.535514	-1.36372	3.9946	1.58105	0.65518	-1.68725	0.985532	0.375519	-3.47768	-1.5029	1.8139	-1.16273	-2.03949	1.27706	-0.179176	0.435202	0.880582	0.196403	0.0932628	-0.610559	-1.00243
Enhanced	2852	-3.68115	1.27535	-4.73497	-1.57981	1.93614	-0.112138	1.57215	1.14362	-2.70814	1.28529	-5.26117	8.13771	1.43918	-1.40709	-1.88542	-2.24415	0.27178	-0.215731	2.05915	0.42423	-1.50949	3.8745	1.53325	0.431207	-1.75537	0.614773	0.485194	-3.11253	-1.2758	1.79396	-1.115	-2.37636	1.26409	-0.0933979	0.443861	0.743831	0.138566	0.0745265	-0.673574	-1.18901
Enhanced	2856	-3.5783	1.24992	-4.58113	-1.51398	1.76111	-0.457112	1.39518	1.38712	-2.41231	1.15097	-4.02877	8.19129	1.55811	-1.50096	-1.57672	-2.19799	0.115043	-0.787398	1.96256	0.351979	-1.72716	3.71761	1.43944	0.275768	-1.76746	0.446524	0.56589	-2.60141	-1.06829	1.76358	-1.02724	-2.52397	1.16521	-0.0175635	0.383874	0.534655	0.142248	0.0415729	-0.781635	-1.45145
Enhanced	2860	-3.41637	1.24717	-4.47828	-1.4987	1.63166	-0.678112	1.33869	1.61032	-2.11426	1.10946	-2.41023	8.30535	1.62806	-1.57846	-1.42915	-2.00611	-0.0767381	-1.46766	1.88492	0.312238	-1.98294	3.54927	1.29399	0.302636	-1.69337	0.252991	0.620036	-2.26518	-0.87297	1.61265	-0.907259	-2.56666	1.01775	0.0518926	0.284929	0.359307	0.182298	0.0033197	-0.839014	-1.74014
Enhanced	2864	-3.275	1.23064	-4.40321	-1.38988	1.5812	-0.774336	1.42938	1.55357	-2.05547	1.13992	-0.982227	8.46473	1.63754	-1.65509	-1.40945	-1.79774	-0.394528	-1.95217	1.8592	0.286195	-2.25071	3.35556	1.15212	0.37998	-1.65384	-0.0304106	0.584777	-2.23351	-0.782154	1.36447	-0.772279	-2.68886	0.85846	0.0772466	0.168518	0.312095	0.235277	-0.0212268	-0.811452	-2.06227
Enhanced	2868	-3.24294	1.27509	-4.31002	-1.17641	1.56331	-0.731094	1.56503	1.19949	-2.18079	1.17057	0.13567	8.61657	1.63902	-1.75059	-1.36341	-1.74867	-0.766688	-2.03159	1.87505	0.283764	-2.51747	3.15546	1.04358	0.398805	-1.72665	-0.270823	0.481584	-2.327	-0.837066	1.15284	-0.663527	-2.87256	0.620047	0.0477996	-0.0381737	0.358519	0.279617	-0.010835	-0.767467	-2.33356
Enhanced	2872	-3.37399	1.39985	-4.27322	-0.995329	1.54722	-0.550552	1.64708	0.847003	-2.25138	1.19377	1.17681	8.69611	1.67619	-1.87544	-1.28477	-1.86805	-0.962476	-1.78908	1.87272	0.331635	-2.76765	2.96391	0.94849	0.3601	-1.83112	-0.349543	0.454081	-2.35767	-0.863285	1.06392	-0.610123	-2.89744	0.235015	0.023646	-0.340551	0.404791	0.31259	0.047597	-0.662897	-2.40373
Enhanced	2876	-3.59756	1.45401	-4.36064	-0.924122	1.55031	-0.2679	1.62324	0.729734	-2.13107	1.22856	2.15933	8.68074	1.77911	-2.02039	-1.16736	-2.01215	-0.82565	-1.35336	1.81333	0.434781	-2.98479	2.80914	0.886498	0.30225	-1.87927	-0.228843	0.545071	-2.3949	-0.693477	1.08384	-0.612803	-2.6352	-0.246333	-0.00509761	-0.603966	0.431655	0.347257	0.151065	-0.404814	-2.26344
Enhanced	2880	-3.77625	1.37494	-4.5002	-0.914322	1.59491	0.0707932	1.491	0.714362	-1.89737	1.21308	2.9051	8.61011	1.94643	-2.15545	-1.02142	-2.05382	-0.435507	-0.784293	1.74028	0.537982	-3.1524	2.79119	0.888973	0.257237	-1.90001	0.0235586	0.629646	-2.60559	-0.370321	1.1713	-0.668601	-2.18847	-0.731331	-0.0977473	-0.72049	0.472548	0.379976	0.278826	-0.0495402	-1.93713
Enhanced	2884	-3.85081	1.28361	-4.61685	-0.903661	1.67542	0.351914	1.32083	0.624709	-1.68501	1.05047	3.33319	8.50745	2.11446	-2.24206	-0.953091	-1.96637	0.07562	-0.231521	1.73731	0.568145	-3.25422	2.99156	0.937725	0.198786	-1.95259	0.256264	0.598475	-2.96325	-0.0808934	1.25773	-0.748932	-1.77428	-1.18285	-0.177539	-0.712919	0.531204	0.410146	0.400382	0.273187	-1.39118
Enhanced	2888	-3.81798	1.244	-4.76433	-0.926983	1.78938	0.458035	1.18874	0.617172	-1.50305	0.766298	3.49988	8.3512	2.22005	-2.2527	-0.912079	-1.82033	0.654158	0.1627	1.82658	0.502404	-3.29515	3.33436	1.01442	0.0985683	-2.02169	0.420143	0.446576	-3.30048	-0.000742406	1.24941	-0.788345	-1.54841	-1.59484	-0.141129	-0.686128	0.590718	0.438303	0.489354	0.396592	-0.719558
Enhanced	2892	-3.66885	1.24773	-4.96478	-1.00973	1.9391	0.477437	1.10723	0.80551	-1.26566	0.473516	3.52947	8.16715	2.27646	-2.18582	-0.725559	-1.71057	1.20809	0.453729	1.96567	0.405911	-3.31157	3.63965	1.13152	0.0147302	-2.05718	0.656001	0.202034	-3.5262	-0.0775656	1.15455	-0.757884	-1.51123	-1.94823	-0.0494636	-0.696533	0.660973	0.405316	0.536047	0.197371	-0.082549
Enhanced	2896	-3.45875	1.35929	-5.11385	-1.07305	2.08137	0.607961	1.05118	0.956443	-0.950692	0.227211	3.47562	8.02805	2.3477	-2.06632	-0.47065	-1.67538	1.60484	0.748092	2.11252	0.414033	-3.32539	3.8097	1.28486	-0.015997	-2.03558	1.07691	-0.0554756	-3.59777	-0.118851	1.08644	-0.694889	-1.56342	-2.21266	0.000157058	-0.676741	0.773198	0.267035	0.5507	-0.117554	0.485347
Enhanced	2900	-3.26706	1.56476	-5.16349	-1.11382	2.12996	0.848836	1.00463	0.958401	-0.653326	0.0562578	3.18287	7.92951	2.46259	-1.93224	-0.407497	-1.65415	1.79572	1.06911	2.22764	0.552186	-3.29439	3.87106	1.41529	-0.0461543	-1.95074	1.55898	-0.1855	-3.39444	-0.190632	1.07488	-0.63189	-1.62011	-2.35413	0.00186525	-0.571775	0.905268	0.110243	0.554012	-0.180777	0.955305
Enhanced	2904	-3.06228	1.67954	-5.15644	-1.24036	2.04716	1.07499	0.986371	0.987691	-0.476061	-0.00445557	2.48054	7.80007	2.58549	-1.81811	-0.551897	-1.52269	1.81429	1.44843	2.28683	0.675802	-3.15313	3.87901	1.44215	-0.0759031	-1.83197	1.91068	-0.152687	-2.85375	-0.407177	1.02409	-0.564627	-1.63651	-2.36543	-0.0404044	-0.450831	0.957991	0.0438828	0.561633	0.039276	1.23182
Enhanced	2908	-2.79762	1.63052	-5.06568	-1.39847	1.90915	1.27275	1.03122	1.10646	-0.395093	0.0190679	1.55185	7.62267	2.66067	-1.74592	-0.621168	-1.29992	1.73221	1.93471	2.31646	0.708868	-2.89936	3.90358	1.35007	-0.0388536	-1.75806	2.12456	-0.0615282	-2.21779	-0.569462	0.923892	-0.499277	-1.57944	-2.29763	-0.116092	-0.383695	0.879875	0.0666197	0.570947	0.281408	1.29388
Enhanced	2912	-2.54733	1.55545	-4.83712	-1.39244	1.7886	1.4316	1.12974	1.20927	-0.307191	0.0846031	0.849841	7.43889	2.6742	-1.72493	-0.464685	-1.18662	1.641	2.53506	2.32691	0.698195	-2.598	4.02811	1.19891	0.0461967	-1.75765	2.25508	0.02871	-1.90005	-0.641589	0.908362	-0.470582	-1.433	-2.1938	-0.152917	-0.317358	0.739457	0.134682	0.560894	0.341143	1.16203
Enhanced	2916	-2.37791	1.55054	-4.54775	-1.244	1.62962	1.44917	1.23609	1.20551	-0.233629	0.199888	0.576736	7.27923	2.69276	-1.75486	-0.303336	-1.22797	1.60656	3.18293	2.27718	0.653333	-2.31253	4.24132	1.02565	0.0441111	-1.73929	2.28523	0.144242	-2.01309	-0.857925	1.00179	-0.506032	-1.26201	-2.0245	-0.105089	-0.132168	0.618487	0.233291	0.505086	0.192322	0.817036
Enhanced	2920	-2.22889	1.60459	-4.35341	-1.14774	1.371	1.31522	1.33915	1.08801	-0.311044	0.383867	0.552361	7.16046	2.77716	-1.82604	-0.378407	-1.27581	1.64934	3.67867	2.17355	0.589841	-2.07565	4.41671	0.822781	-0.122268	-1.60523	2.24704	0.291676	-2.24403	-1.07348	1.08721	-0.597152	-1.23918	-1.74807	0.00722716	0.200929	0.53644	0.333691	0.388823	0.0112271	0.27327
Enhanced	2924	-2.0385	1.70167	-4.31	-1.08212	1.08991	1.15003	1.44816	0.946245	-0.52157	0.609709	0.614498	7.11346	2.85127	-1.92129	-0.643249	-1.32434	1.69819	3.85354	2.08538	0.567154	-1.89599	4.44972	0.61853	-0.255837	-1.39655	2.17576	0.460325	-2.28012	-0.919397	1.16329	-0.704223	-1.46855	-1.34883	0.179131	0.542711	0.504661	0.380867	0.220061	0.0231315	-0.412075
Enhanced	2928	-1.84652	1.80192	-4.33323	-0.918472	0.918409	1.03153	1.51357	0.837689	-0.693635	0.767445	0.740302	7.17444	2.81571	-2.02026	-1.02012	-1.43562	1.57341	3.82537	2.04063	0.597588	-1.76036	4.33431	0.462817	-0.0701344	-1.24478	2.02317	0.608443	-2.12578	-0.362215	1.26358	-0.788662	-1.7916	-0.802513	0.375388	0.715247	0.538395	0.364232	0.0263988	0.142931	-1.17097
Enhanced	2932	-1.70486	1.87493	-4.33235	-0.792932	0.903387	0.933845	1.45196	0.758196	-0.801304	0.762856	0.842643	7.34346	2.71872	-2.10533	-1.57936	-1.52851	1.18197	3.79676	2.00695	0.670336	-1.66214	4.12369	0.358788	0.387825	-1.21397	1.81649	0.645923	-1.95843	0.331935	1.29508	-0.847881	-1.94291	-0.113418	0.491073	0.654729	0.583308	0.328444	-0.158062	0.0140666	-1.87688
Enhanced	2936	-1.62328	1.93621	-4.31905	-0.853174	0.962008	0.821199	1.27497	0.72215	-0.983084	0.689535	0.836312	7.56588	2.61835	-2.16401	-2.19799	-1.55603	0.660474	3.71439	1.95231	0.742107	-1.63404	3.87468	0.309212	0.836405	-1.29306	1.6648	0.647365	-1.89588	0.59648	1.25048	-0.905788	-1.85474	0.631153	0.493787	0.41953	0.538121	0.291746	-0.309181	-0.484365	-2.40545
Enhanced	2940	-1.63474	1.96984	-4.38651	-0.924565	0.961643	0.736055	1.11542	0.669404	-1.28856	0.712365	0.776933	7.7749	2.45776	-2.18681	-2.52831	-1.55894	0.195279	3.43279	1.8715	0.706525	-1.70906	3.61913	0.35763	1.10966	-1.46336	1.60356	0.846174	-1.93187	-0.011732	1.21374	-0.961488	-1.66796	1.30988	0.436196	0.172695	0.39594	0.23745	-0.421662	-1.04612	-2.77186
Enhanced	2944	-1.75121	1.98987	-4.61067	-0.871514	0.875423	0.710711	1.06952	0.522566	-1.59121	0.828337	0.718961	7.92323	2.23383	-2.16487	-2.52642	-1.55964	-0.14549	2.99543	1.78541	0.572117	-1.86095	3.3999	0.508806	1.19306	-1.65978	1.63135	1.19645	-1.97769	-0.890344	1.13695	-0.980144	-1.54416	1.83627	0.350968	0.0767564	0.272675	0.177164	-0.506818	-1.30742	-3.06309
Enhanced	2948	-1.87955	2.0496	-4.9486	-0.809783	0.767769	0.650261	1.09365	0.356344	-1.75438	0.92993	0.606911	7.97205	2.04838	-2.09291	-2.48749	-1.64961	-0.364912	2.56547	1.7214	0.50154	-2.01685	3.29326	0.687893	1.20458	-1.79566	1.74467	1.37692	-1.94639	-1.08749	0.999032	-0.954371	-1.55124	2.15997	0.285951	0.0726619	0.270134	0.139531	-0.580077	-1.23839	-3.28076
Enhanced	2952	-1.96966	2.06097	-5.25225	-0.759003	0.65111	0.505746	1.10739	0.251181	-1.83548	0.963694	0.395413	7.91516	1.92267	-1.97641	-2.53321	-1.85627	-0.494725	2.25902	1.6801	0.520483	-2.11168	3.30869	0.801755	1.28887	-1.86795	1.88496	1.25826	-1.77673	-0.818359	0.932521	-0.926262	-1.6224	2.24264	0.257086	-0.0514998	0.365107	0.141258	-0.646763	-1.099	-3.38352
Enhanced	2956	-2.11393	1.90841	-5.4136	-0.667204	0.516128	0.403718	1.08988	0.178581	-1.97771	0.920528	0.175774	7.82981	1.76251	-1.83676	-2.55879	-1.97551	-0.578407	2.02934	1.62726	0.466457	-2.12348	3.35637	0.811132	1.35741	-1.90498	1.99151	0.942591	-1.43414	-0.811121	0.982383	-0.924206	-1.60959	2.0993	0.164879	-0.317071	0.458523	0.195896	-0.694948	-1.0446	-3.39885
Enhanced	2960	-2.35777	1.67171	-5.44784	-0.67027	0.434413	0.390947	1.05872	0.137812	-2.13838	0.82762	0.148907	7.83942	1.51972	-1.7082	-2.49465	-1.97039	-0.613603	1.64543	1.52828	0.307361	-2.08485	3.39032	0.769797	1.18445	-1.91361	2.0197	0.577464	-1.04101	-0.887888	1.07967	-0.937328	-1.4628	1.83411	-0.0124399	-0.562231	0.508357	0.293003	-0.700295	-0.966991	-3.37307
Enhanced	2964	-2.65124	1.49556	-5.40187	-0.832528	0.499901	0.3362	1.04755	0.193731	-2.20002	0.780929	0.430316	7.99777	1.27196	-1.62693	-2.32693	-2.09795	-0.551987	0.957896	1.41706	0.17178	-2.05551	3.4555	0.751277	0.799982	-1.93555	1.90196	0.320539	-0.889233	-0.608083	1.22361	-0.959341	-1.30355	1.51873	-0.127613	-0.748223	0.532506	0.389071	-0.641113	-0.756317	-3.28836
Enhanced	2968	-3.00108	1.43744	-5.27451	-0.989546	0.718541	0.21037	1.09726	0.387982	-2.21346	0.854321	0.915887	8.25585	1.12005	-1.61859	-2.09339	-2.32798	-0.371181	0.100189	1.40176	0.0616409	-2.0627	3.57515	0.730594	0.477607	-1.97588	1.66494	0.177775	-1.14821	-0.362038	1.40693	-0.99122	-1.2434	1.09538	-0.104431	-0.932852	0.514253	0.450098	-0.514927	-0.431676	-3.10209
Enhanced	2972	-3.39422	1.47051	-5.09874	-1.06704	0.994807	0.139497	1.23932	0.670832	-2.30341	0.978704	1.45525	8.53956	1.06983	-1.69121	-1.83698	-2.34507	-0.12375	-0.752034	1.53673	-0.0851007	-2.08131	3.70235	0.667705	0.275557	-1.96417	1.46901	-0.0131703	-1.70734	-0.595516	1.53148	-1.01537	-1.20762	0.526171	-0.00633957	-1.06074	0.441294	0.479684	-0.345672	-0.0450513	-2.83252
Enhanced	2976	-3.71042	1.51425	-4.96045	-1.11006	1.24103	0.177391	1.44961	0.924462	-2.4581	1.04623	2.03044	8.77641	1.09367	-1.83457	-1.49994	-2.13419	0.110641	-1.57342	1.75497	-0.161369	-2.07249	3.76361	0.631181	-0.0129402	-1.91139	1.37236	-0.267149	-2.35177	-0.85939	1.54872	-1.01951	-1.05045	-0.0867922	0.123633	-1.06883	0.368782	0.496217	-0.176423	0.27442	-2.54276
Enhanced	2980	-3.89361	1.53738	-4.87217	-1.07015	1.49106	0.243184	1.60941	1.08821	-2.51281	1.08637	2.60084	8.85538	1.21511	-2.02343	-1.12331	-1.87555	0.33362	-2.32625	1.96588	-0.0889333	-2.02055	3.72839	0.664056	-0.353605	-1.87936	1.2788	-0.384652	-2.90146	-0.730686	1.50349	-1.01824	-0.804887	-0.637671	0.255266	-1.02019	0.34836	0.477526	-0.050935	0.379949	-2.2278
Enhanced	2984	-4.00092	1.57385	-4.8	-0.88773	1.81715	0.23854	1.64394	1.20825	-2.42669	1.12785	3.00936	8.69622	1.39752	-2.2221	-0.92846	-1.6435	0.625186	-2.88864	2.10989	-0.0174164	-1.94284	3.62903	0.679211	-0.48236	-1.83182	1.1941	-0.260675	-3.21698	-0.634668	1.43381	-1.03186	-0.657119	-1.11753	0.331685	-0.961954	0.385104	0.373744	0.00563835	0.380674	-1.81397
Enhanced	2988	-4.06374	1.63331	-4.78332	-0.630301	2.17159	0.168483	1.65095	1.36675	-2.42812	1.05016	3.15237	8.36881	1.51408	-2.38949	-0.919726	-1.56572	1.0058	-3.14944	2.14147	-0.0846444	-1.88365	3.48542	0.62082	-0.388485	-1.75686	1.23189	-0.0506247	-3.25379	-0.826348	1.35848	-1.07531	-0.662607	-1.53337	0.373817	-0.870065	0.464203	0.208035	-0.00448284	0.471875	-1.29649
Enhanced	2992	-4.0586	1.69127	-4.86915	-0.468008	2.43021	0.112814	1.72906	1.60609	-2.58321	0.83638	2.98846	8.03782	1.5656	-2.48641	-0.876172	-1.68704	1.35387	-3.06891	2.0944	-0.264845	-1.87808	3.30446	0.545302	-0.236679	-1.73196	1.41568	0.0557562	-3.09288	-0.918315	1.28908	-1.15239	-0.69392	-1.8639	0.440592	-0.769635	0.549376	0.0737746	-0.0565041	0.50109	-0.727914
Enhanced	2996	-3.94636	1.71075	-5.03649	-0.534414	2.53763	0.0477262	1.84438	1.86415	-2.59839	0.676862	2.4741	7.81508	1.70309	-2.48447	-0.813281	-1.80064	1.50563	-2.77213	2.08964	-0.474947	-1.91264	3.16591	0.48097	-0.161041	-1.74015	1.71579	0.110074	-2.86938	-0.842104	1.20829	-1.23634	-0.688418	-2.09947	0.481106	-0.703749	0.621281	0.0121641	-0.11622	0.243728	-0.103349
Normal	-200	-1.11209	-0.745746	-0.692787	-0.156417	0.0908547	0.252204	0.534187	0.590311	NaN	0.334399	-6.94545	-2.05584	1.18263	-0.138634	-1.33676	-1.48285	0.145412	1.02794	-0.678628	-2.61333	1.29118	1.3134	-0.362227	-0.00236708	0.246404	0.455351	0.537034	1.60567	-0.862067	-0.408169	-0.157552	-0.27489	2.02334	0.0941319	-3.4172	-0.187149	-0.115574	0.194826	0.142633	3.34312
Normal	-196	-1.1818	-0.648749	-0.568802	-0.202694	-0.182192	0.50335	-0.113866	0.702189	NaN	0.322847	-6.47693	-1.90293	1.07786	-0.132084	-1.55334	-1.55777	-0.00106098	1.07682	-0.807319	-2.66323	1.01956	1.38719	-0.173013	-0.216095	0.112455	0.757959	0.601338	1.64128	-0.836603	-0.454644	-0.0836355	-0.487722	1.35589	0.153676	-3.44258	-0.0875751	-0.123993	0.415638	0.179281	3.37744
Normal	-192	-1.08633	-0.515238	-0.399933	-0.434565	-0.397579	0.702169	-0.831782	0.706241	NaN	0.178449	-5.92914	-1.67213	0.983077	-0.116833	-1.78382	-1.80193	0.0492534	1.09592	-0.854853	-2.33086	0.692649	1.35491	-0.0111376	-0.496659	-0.000846304	0.77149	0.639476	1.59516	-0.573052	-0.512525	-0.0249213	-0.203114	0.6086	0.183371	-3.25368	-0.084306	-0.157789	0.620355	0.144342	3.32206
Normal	-188	-0.799121	-0.316127	-0.183458	-0.761711	-0.53832	0.861025	-1.48575	0.612052	NaN	-0.143156	-5.43964	-1.44206	0.977354	-0.12191	-1.87291	-2.02533	0.36796	1.22565	-0.812843	-1.5322	0.332628	1.22337	0.148984	-0.699157	-0.0670192	0.610513	0.676199	1.46243	-0.328689	-0.406891	-0.0114503	0.353712	-0.157324	0.137325	-2.83478	-0.14275	-0.164018	0.772831	0.0905715	3.07317
Normal	-184	-0.37991	-0.138581	-0.0252007	-0.895829	-0.612111	1.0022	-1.9201	0.431944	NaN	-0.536985	-4.38214	-1.20671	0.932825	-0.161948	-1.85537	-1.88382	0.606977	1.33092	-0.707444	-0.651416	-0.0237935	1.07162	0.318155	-0.699669	-0.0493285	0.494237	0.607509	1.31994	-0.275536	-0.158031	-0.0518887	0.783698	-0.871711	0.0448974	-2.25179	-0.226208	-0.16596	0.866003	0.0720886	2.63936
Normal	-180	0.0797797	-0.0383428	0.0518637	-0.724975	-0.650153	1.09176	-2.17493	0.159652	NaN	-0.794748	-2.26243	-0.910944	0.682883	-0.228379	-1.86314	-1.49916	0.581657	1.24571	-0.595027	0.084074	-0.336831	0.777128	0.470067	-0.547519	0.080394	0.491266	0.368116	1.18563	-0.361752	0.0839017	-0.0976916	0.829425	-1.56955	-0.0267005	-1.62598	-0.294943	-0.182581	0.91273	0.0249131	2.12107
Normal	-176	0.562937	0.0707675	0.138648	-0.455751	-0.6624	1.08594	-2.27255	0.0898106	NaN	-0.856756	0.415928	-0.541819	0.25954	-0.293448	-1.82289	-1.13117	0.520474	0.974933	-0.539799	0.762977	-0.595072	0.314682	0.55234	-0.412789	0.245577	0.548417	0.0746867	0.97766	-0.434284	0.22374	-0.123973	0.610002	-2.3562	-0.0269357	-0.99271	-0.295504	-0.18311	0.930508	-0.112129	1.55334
Normal	-172	1.10424	0.196805	0.235472	-0.259159	-0.579714	0.978863	-2.17676	0.323515	NaN	-0.790834	2.19577	-0.140306	-0.158893	-0.324073	-1.54802	-0.791995	0.555298	0.575621	-0.528092	1.45579	-0.812914	-0.0477901	0.562508	-0.386975	0.303601	0.582905	-0.118023	0.724782	-0.34982	0.267087	-0.166821	0.555666	-3.14711	0.0092406	-0.300888	-0.216386	-0.131949	0.927992	-0.245612	0.970523
Normal	-168	1.65794	0.217862	0.253548	-0.0892622	-0.368784	0.803192	-1.95914	0.355794	NaN	-0.581098	1.88312	0.254263	-0.459815	-0.298158	-1.10514	-0.426328	0.641256	0.0588024	-0.48432	2.15735	-0.999047	-0.166169	0.538232	-0.38998	0.255321	0.510091	-0.192611	0.638333	-0.0438475	0.310936	-0.276663	0.898706	-3.68772	0.0288782	0.433712	-0.104087	-0.042455	0.900848	-0.262194	0.476493
Normal	-164	2.1052	0.111301	0.172407	0.025757	-0.114653	0.653047	-1.72238	0.109676	NaN	-0.231678	0.440829	0.608881	-0.660926	-0.215205	-0.758177	-0.047075	0.810098	-0.508769	-0.388346	2.80479	-1.14733	-0.178451	0.482003	-0.31997	0.239534	0.309864	-0.209706	0.718548	0.410598	0.438445	-0.465531	1.30058	-3.84311	0.090112	1.09659	0.01077	0.0297506	0.837575	-0.206895	0.0733774
Normal	-160	2.38113	-0.081704	0.0850356	-0.0151718	0.124902	0.595926	-1.48719	0.116968	NaN	0.0804801	-0.100678	0.902337	-0.837119	-0.0985233	-0.499177	0.273096	0.980519	-0.999959	-0.266554	3.26788	-1.25038	-0.162272	0.384766	-0.23304	0.30163	0.0657472	-0.284805	0.619848	0.782934	0.590465	-0.656695	1.33396	-3.65238	0.215642	1.56265	0.115772	0.0838783	0.728808	-0.118414	-0.301337
Normal	-156	2.46683	-0.385181	0.104155	-0.0998275	0.357158	0.557541	-1.21873	0.24394	NaN	0.242804	0.572329	1.16205	-1.02952	0.0129119	-0.0812492	0.46698	0.97096	-1.38563	-0.139181	3.53027	-1.29991	-0.10686	0.298326	-0.219767	0.35773	-0.117575	-0.539014	0.229668	0.885509	0.657969	-0.724162	1.12751	-3.20175	0.254517	1.72215	0.164264	0.17204	0.574361	0.111571	-0.568785
Normal	-152	2.32909	-0.743453	0.213277	-0.107934	0.541729	0.473364	-0.90268	-0.082085	NaN	0.405041	1.65397	1.42141	-1.20986	0.078219	0.503199	0.579238	0.796582	-1.69847	-0.030284	3.6831	-1.28593	-0.0786576	0.296864	-0.208208	0.350238	-0.245952	-0.893842	-0.126508	0.873744	0.624358	-0.658397	1.07739	-2.58736	0.115958	1.54932	0.101974	0.254541	0.387187	0.497308	-0.658338
Normal	-148	2.00208	-1.0035	0.279908	-0.0972885	0.641418	0.431133	-0.646127	-0.58286	NaN	0.714757	2.84355	1.67908	-1.34222	0.0709074	1.06914	0.684509	0.591417	-1.85991	0.0819791	3.65392	-1.21505	-0.0829066	0.374162	-0.106786	0.291733	-0.402953	-1.13619	-0.279292	1.13833	0.529032	-0.60046	1.19755	-1.86782	-0.094011	1.18644	-0.086541	0.235258	0.196279	0.853485	-0.664524
Normal	-144	1.61565	-1.12509	0.254517	0.00810351	0.715667	0.48717	-0.576273	-0.530902	NaN	1.04436	3.84347	1.92623	-1.43192	-0.00886775	1.57041	0.794897	0.480214	-1.77252	0.267588	3.26008	-1.10697	-0.024087	0.467824	0.00278796	0.210845	-0.567459	-1.21104	-0.365613	1.85068	0.395205	-0.62943	1.18522	-1.03863	-0.276353	0.773598	-0.365582	0.146404	0.0453835	1.04795	-0.669631
Normal	-140	1.25579	-1.17164	0.228568	0.328096	0.859417	0.528451	-0.64175	0.0166899	NaN	1.16838	4.23279	2.09713	-1.47379	-0.133881	2.02653	0.892958	0.529793	-1.50625	0.52411	2.56425	-0.958733	0.129562	0.554747	-0.00363196	0.132441	-0.633966	-1.21679	-0.392557	2.76777	0.218137	-0.655658	0.898463	-0.15338	-0.436576	0.29188	-0.653676	0.0938099	-0.0184122	1.08444	-0.687287
Normal	-136	0.911818	-1.16943	0.272412	0.631598	1.08652	0.44985	-0.767903	0.427262	NaN	1.04734	4.09533	2.05752	-1.41534	-0.263337	2.40514	0.905312	0.631577	-1.201	0.766512	1.86982	-0.751329	0.318709	0.618205	-0.118213	0.0833022	-0.572777	-1.17162	-0.265133	3.48	0.00359738	-0.586843	0.479915	0.627058	-0.565422	-0.236515	-0.86635	0.0906776	0.0323579	0.964029	-0.755126
Normal	-132	0.555849	-1.11484	0.315847	0.631039	1.26635	0.30964	-1.01482	0.479846	NaN	0.798089	3.57736	1.76937	-1.23646	-0.36412	2.6868	0.716954	0.65538	-0.881905	0.924745	1.2954	-0.490988	0.416992	0.604156	-0.249433	0.0959778	-0.386068	-0.992948	-0.0338114	3.79687	-0.183812	-0.428133	0.10111	1.17832	-0.581097	-0.659445	-0.952104	0.11672	0.181431	0.720297	-0.877451
Normal	-128	0.158894	-0.994707	0.22292	0.416561	1.23702	0.205211	-1.2901	0.389838	NaN	0.553182	2.30568	1.35426	-1.00209	-0.425836	2.84827	0.337838	0.586248	-0.484975	0.964811	0.689793	-0.205476	0.351795	0.501166	-0.328927	0.179312	-0.0860714	-0.700306	0.23521	3.84273	-0.299675	-0.202095	-0.253965	1.53932	-0.470378	-0.957993	-0.891998	0.179022	0.361053	0.495075	-0.985409
Normal	-124	-0.311766	-0.792893	-0.0129287	0.226032	1.0282	0.10812	-1.28044	0.313036	NaN	0.390471	0.0973178	0.93206	-0.750732	-0.458025	2.82497	0.0305813	0.432779	0.0115026	0.873774	0.0590297	0.0911814	0.277721	0.373733	-0.322154	0.286877	0.189393	-0.413582	0.49468	3.7696	-0.400295	0.0512526	-0.653667	1.83083	-0.381293	-1.27458	-0.727706	0.220406	0.473747	0.387245	-0.984068
Normal	-120	-0.835977	-0.577492	-0.233584	0.148965	0.805176	-0.0631123	-0.923955	0.246807	NaN	0.230777	-2.14146	0.527842	-0.460333	-0.472795	2.57979	0.0974122	0.324183	0.508312	0.677753	-0.413321	0.397198	0.363798	0.267283	-0.190142	0.36695	0.27774	-0.119505	0.610604	3.55424	-0.545681	0.234403	-0.995401	2.04802	-0.376858	-1.61438	-0.540923	0.183938	0.436985	0.341905	-0.775209
Normal	-116	-1.34356	-0.457478	-0.351535	0.189265	0.624227	-0.296442	-0.523658	0.0778899	NaN	-0.0663455	-3.36989	0.161045	-0.158957	-0.467027	2.21068	0.452885	0.432933	0.855309	0.439968	-0.777002	0.695743	0.522414	0.1384	0.0848354	0.411331	0.156774	0.263272	0.551751	3.12341	-0.720684	0.305731	-1.14829	2.04853	-0.288426	-1.80305	-0.366609	0.137106	0.227717	0.262261	-0.306832
Normal	-112	-1.77036	-0.40779	-0.447232	0.31517	0.453806	-0.519018	-0.287602	-0.112621	NaN	-0.400582	-3.88477	-0.102543	0.148749	-0.420783	1.87169	0.70745	0.608875	1.03383	0.213924	-1.15373	0.955794	0.605348	-0.0669187	0.408136	0.40998	-0.0908722	0.626491	0.469082	2.50825	-0.884202	0.343018	-1.15492	1.77117	-0.051321	-1.73384	-0.232128	0.132491	-0.102419	0.0969896	0.368402
Normal	-108	-2.08105	-0.322536	-0.566308	0.420623	0.287689	-0.684149	-0.15572	0.0498348	NaN	-0.53965	-4.45775	-0.246611	0.523477	-0.312013	1.49746	0.701318	0.531949	1.14263	-0.00544948	-1.38249	1.16702	0.581442	-0.30229	0.595508	0.336507	-0.305782	0.81455	0.420454	1.8324	-0.994182	0.408132	-1.08597	1.30305	0.133557	-1.46001	-0.202417	0.118383	-0.453418	-0.136236	1.08069
Normal	-104	-2.28931	-0.1848	-0.661034	0.391644	0.0888548	-0.755701	-0.0753176	0.421679	NaN	-0.498831	-4.87911	-0.35494	0.843149	-0.136624	0.902113	0.563482	0.144168	1.18582	-0.262719	-1.30875	1.34236	0.427566	-0.487591	0.569141	0.199882	-0.337187	0.877501	0.324739	1.19259	-1.01997	0.475706	-0.966	0.758226	0.147725	-1.09004	-0.245993	0.1069	-0.729815	-0.328881	1.63521
Normal	-100	-2.41366	-0.0240128	-0.729764	0.243962	-0.199659	-0.720679	-0.0997786	0.434991	NaN	-0.443384	-4.68569	-0.51498	0.866171	0.081958	0.18522	0.379958	-0.35889	1.07253	-0.579784	-1.01475	1.47203	0.146345	-0.632749	0.465178	0.0423612	-0.208629	0.940729	0.166758	0.646496	-0.970477	0.520521	-0.931166	0.235595	0.134068	-0.712823	-0.229065	0.191346	-0.884989	-0.406069	1.97036
Normal	-96	-2.38958	0.14972	-0.802452	0.113661	-0.533263	-0.649185	-0.256075	0.312292	NaN	-0.421668	-4.13823	-0.741112	0.623377	0.301182	-0.378075	0.171096	-0.742579	0.811802	-0.924883	-0.58457	1.51468	-0.160286	-0.777247	0.450857	-0.103899	-0.0167886	1.0236	0.00320184	0.318427	-0.858232	0.541063	-1.10005	-0.193617	0.248793	-0.385392	-0.123069	0.347548	-0.929703	-0.440146	2.10506
Normal	-92	-2.1532	0.298062	-0.882133	0.0702552	-0.755789	-0.608948	-0.505097	0.557988	NaN	-0.433864	-3.48173	-0.988287	0.352773	0.479455	-0.729386	0.0204002	-0.936605	0.533138	-1.21328	-0.128196	1.44616	-0.385333	-0.884845	0.502705	-0.237933	0.2025	1.04564	-0.0999866	0.267106	-0.675679	0.510023	-1.31833	-0.538887	0.458889	-0.139001	-0.020173	0.425629	-0.90595	-0.485506	1.97177
Normal	-88	-1.73791	0.372399	-1.00426	0.0995989	-0.749019	-0.556831	-0.722169	0.82922	NaN	-0.426584	-2.3552	-1.17534	0.174686	0.596163	-0.981921	-0.0178166	-1.08826	0.33394	-1.36184	0.0572298	1.28481	-0.495595	-0.897433	0.488581	-0.370532	0.377611	0.890983	-0.0644837	0.276861	-0.458829	0.404442	-1.38005	-0.845419	0.623324	0.0109399	0.041752	0.361268	-0.852379	-0.44061	1.52435
Normal	-84	-1.1703	0.381418	-1.1908	0.22862	-0.579679	-0.460185	-0.652754	0.746701	NaN	-0.2525	-0.571687	-1.23961	0.0904384	0.657439	-1.19854	-0.0277572	-1.21876	0.235578	-1.38129	-0.197168	1.06754	-0.550666	-0.823462	0.375718	-0.480682	0.453346	0.562556	0.0888703	0.0673356	-0.24735	0.248704	-1.35237	-1.12906	0.648909	0.0778628	0.109065	0.238887	-0.788052	-0.231346	0.890955
Normal	-80	-0.471009	0.407567	-1.33975	0.390354	-0.416019	-0.37235	-0.163491	0.54328	NaN	0.0128588	1.43993	-1.18939	0.0774377	0.684646	-1.35368	-0.0806279	-1.12706	0.25023	-1.33757	-0.582936	0.817529	-0.631201	-0.715236	0.226631	-0.545124	0.475572	0.223293	0.18307	-0.420087	0.0421609	0.0765823	-1.35373	-1.42618	0.546682	0.119691	0.195923	0.133136	-0.720228	0.0301391	0.256486
Normal	-76	0.229164	0.523708	-1.32154	0.379538	-0.322084	-0.298227	0.521791	0.368873	NaN	0.0275985	3.35504	-1.0653	0.0889869	0.695946	-1.38752	-0.113342	-0.845213	0.353055	-1.22235	-0.646395	0.523057	-0.687999	-0.611697	0.104179	-0.582155	0.430998	-0.0555462	0.0848675	-1.09034	0.46464	-0.0986075	-1.23766	-1.80968	0.412204	0.220223	0.242116	0.0556391	-0.658391	0.19195	-0.282259
Normal	-72	0.805867	0.678177	-1.1401	0.224258	-0.286777	-0.227831	1.20043	0.136423	NaN	-0.278618	5.07487	-0.899676	0.090104	0.693524	-1.29246	-0.123962	-0.664294	0.442097	-0.99503	-0.350189	0.15514	-0.648946	-0.518224	0.0484679	-0.574005	0.263056	-0.356888	-0.172999	-1.78675	0.827844	-0.256683	-0.86183	-2.26325	0.318488	0.422319	0.217254	0.0389605	-0.616229	0.232869	-0.750315
Normal	-68	1.27493	0.783673	-0.892581	0.230595	-0.334597	-0.217586	2.00372	-0.107055	NaN	-0.580904	6.00578	-0.725116	0.0786778	0.665489	-1.14164	-0.175961	-0.661143	0.403937	-0.685645	0.0480902	-0.275336	-0.618971	-0.400243	0.0423624	-0.453145	0.046271	-0.633343	-0.506704	-2.31591	0.950648	-0.368856	-0.446867	-2.61561	0.207954	0.666407	0.175695	0.106033	-0.598696	0.215971	-1.23313
Normal	-64	1.65393	0.857911	-0.621487	0.489192	-0.444581	-0.217297	3.03302	-0.184184	NaN	-0.659256	5.63997	-0.547823	0.0743373	0.598327	-0.9875	-0.173874	-0.687924	0.158155	-0.336602	0.404883	-0.694075	-0.696416	-0.22646	0.0276834	-0.258778	-0.0879917	-0.72103	-0.776277	-2.61971	0.932783	-0.43571	-0.264521	-2.71342	-0.0166307	0.85328	0.154191	0.217047	-0.589893	0.167567	-1.71698
Normal	-60	1.87924	0.910766	-0.283689	0.727835	-0.509811	-0.105813	4.11012	-0.0244222	NaN	-0.575683	4.63527	-0.35155	0.118794	0.492043	-0.793703	-0.067979	-0.698293	-0.264316	0.023551	0.631883	-1.01625	-0.783542	-0.0261017	-0.00908729	-0.132693	-0.0865336	-0.678514	-0.795637	-2.78395	0.915027	-0.487556	-0.174756	-2.56328	-0.336491	0.959312	0.147243	0.320351	-0.556526	0.0635424	-2.10885
Normal	-56	1.93669	0.865702	0.131789	0.712689	-0.452884	0.0567774	4.92132	0.127687	NaN	-0.431732	3.96602	-0.151788	0.224692	0.366271	-0.547389	0.0129824	-0.760863	-0.66941	0.327543	0.640543	-1.21261	-0.781888	0.159008	-0.0363852	-0.111915	-0.0309388	-0.725431	-0.613976	-2.84016	0.901396	-0.527794	0.106138	-2.21658	-0.6504	1.01093	0.178495	0.368202	-0.468161	-0.0632396	-2.42466
Normal	-52	1.89821	0.715456	0.520067	0.514596	-0.29706	0.162301	5.13177	-0.0821621	NaN	-0.282363	3.75887	0.0258348	0.339832	0.253669	-0.361977	0.0912762	-0.884877	-0.941928	0.558212	0.518831	-1.31095	-0.732551	0.314401	-0.0223663	-0.120856	-0.112946	-0.862538	-0.488868	-2.78718	0.882687	-0.503356	0.49034	-1.71511	-0.886626	1.03504	0.245025	0.322633	-0.317583	-0.0982841	-2.74405
Normal	-48	1.79703	0.570396	0.773716	0.306599	-0.143236	0.243669	4.62643	-0.680613	NaN	-0.165777	3.6131	0.173369	0.433053	0.183372	-0.304664	0.253773	-1.002	-1.14816	0.790702	0.398683	-1.34264	-0.682593	0.410108	0.0478345	-0.137502	-0.36074	-0.872584	-0.476707	-2.64439	0.852181	-0.363504	0.69781	-1.11304	-1.01579	1.11024	0.286848	0.207402	-0.125526	-0.0447967	-3.03198
Normal	-44	1.59498	0.529994	0.932872	0.0856155	-0.0735583	0.296872	3.69308	-1.25046	NaN	-0.0518735	3.21356	0.283652	0.520435	0.163937	-0.268359	0.398441	-1.04266	-1.21169	1.03231	0.210575	-1.30825	-0.597931	0.440666	0.164646	-0.184017	-0.522837	-0.646202	-0.471309	-2.33589	0.776606	-0.141022	0.706657	-0.358501	-1.00367	1.31157	0.32723	0.0913828	0.0718053	-0.0696802	-3.17233
Normal	-40	1.27636	0.6195	1.12106	-0.20522	-0.0667365	0.248404	2.71958	-1.2936	NaN	0.125609	2.6476	0.402031	0.555293	0.177194	-0.165824	0.456345	-0.932657	-0.959184	1.19003	-0.164477	-1.19285	-0.453485	0.456782	0.325586	-0.23713	-0.487138	-0.319194	-0.497524	-1.82947	0.640543	0.0617346	0.619235	0.616308	-0.83251	1.57015	0.468228	0.00658107	0.239308	-0.210328	-3.09299
Normal	-36	0.883275	0.793006	1.35775	-0.45115	-0.0733107	0.124066	1.90395	-0.980213	NaN	0.343913	2.18825	0.59716	0.457711	0.187269	0.00336886	0.433315	-0.643945	-0.516893	1.22042	-0.628416	-0.984885	-0.296972	0.447618	0.505282	-0.26	-0.499542	-0.116732	-0.619355	-1.35245	0.45387	0.181324	0.380063	1.65226	-0.572844	1.75173	0.685702	-0.0931393	0.351933	-0.322555	-2.79216
Normal	-32	0.458078	0.943854	1.5279	-0.515887	-0.109303	-0.0247438	1.2877	-1.03879	NaN	0.499219	1.71692	0.799556	0.275438	0.159609	0.225939	0.338963	-0.320769	-0.124346	1.16915	-0.997611	-0.673395	-0.156336	0.340764	0.59505	-0.218099	-0.733527	-0.102251	-0.812565	-1.12184	0.257525	0.258714	0.027616	2.54359	-0.32952	1.82278	0.84065	-0.271973	0.393865	-0.360962	-2.30561
Normal	-28	0.0141371	0.980852	1.51394	-0.441027	-0.17132	-0.211492	0.771038	-1.45468	NaN	0.532688	1.14206	0.854096	0.137195	0.0781688	0.351715	0.340313	-0.113845	0.189436	1.09513	-1.33659	-0.262189	-0.0128068	0.1488	0.531601	-0.0974007	-1.00017	-0.099413	-1.01039	-1.03403	0.0805317	0.374348	-0.117241	3.29072	-0.133555	1.8063	0.891119	-0.505204	0.355599	-0.380531	-1.67673
Normal	-24	-0.459147	0.894392	1.3056	-0.358127	-0.178202	-0.430733	0.179931	-1.42969	NaN	0.459994	0.739214	0.720417	0.0746066	-0.0485585	0.246338	0.496663	0.062705	0.369174	1.02328	-1.82745	0.205304	0.0750148	-0.0554932	0.385211	0.017229	-0.991002	0.0978919	-1.15128	-0.923493	-0.110656	0.546068	0.0851188	3.91581	0.0328529	1.69558	0.879082	-0.696129	0.235768	-0.370088	-0.954699
Normal	-20	-0.997583	0.70209	1.02212	-0.324585	-0.078092	-0.676819	-0.502609	-0.870103	NaN	0.331215	0.261604	0.457389	0.0381562	-0.194869	0.132031	0.541711	0.303638	0.287609	0.939718	-2.34613	0.665029	0.0294924	-0.249857	0.198358	0.0247944	-0.583477	0.497372	-1.26858	-0.882132	-0.336031	0.724752	0.303764	4.32524	0.205659	1.50475	0.784024	-0.779347	0.0444875	-0.353973	-0.215863
Normal	-16	-1.61387	0.386657	0.779007	-0.305893	0.0837242	-0.969828	-1.10405	-0.43368	NaN	0.217203	-0.937494	0.127825	0.0160012	-0.332206	0.271309	0.380287	0.468116	0.0620378	0.819533	-2.58179	1.0672	-0.101134	-0.433862	-0.0396338	-0.0387035	-0.00209604	0.924643	-1.40582	-1.01486	-0.559781	0.862037	0.275753	4.45082	0.451743	1.27235	0.576515	-0.744116	-0.197625	-0.441514	0.425713
Normal	-12	-2.24279	-0.0267607	0.51078	-0.338003	0.208904	-1.25244	-1.55737	-0.226346	NaN	0.146425	-2.65136	-0.183472	0.0338886	-0.441049	0.515147	0.248915	0.436822	-0.100412	0.648328	-2.45853	1.37283	-0.261577	-0.586072	-0.247406	-0.0837806	0.338155	1.16795	-1.43514	-1.1741	-0.723509	0.932886	0.230557	4.29848	0.796369	1.01029	0.310543	-0.619447	-0.465661	-0.637544	0.886646
Normal	-8	-2.79835	-0.393826	0.14954	-0.529464	0.22665	-1.42085	-2.01789	0.0887818	NaN	0.105699	-3.98022	-0.400699	0.100679	-0.513798	0.583727	0.26656	0.308161	-0.225586	0.421761	-2.04663	1.55569	-0.461425	-0.687822	-0.330408	-0.102211	0.343558	1.1075	-1.25225	-1.20716	-0.749721	0.91535	0.428789	3.9013	1.17924	0.754828	0.0717683	-0.458258	-0.737785	-0.806928	1.20204
Normal	-4	-3.2423	-0.577813	-0.11924	-0.777875	0.159821	-1.46415	-2.59133	0.358743	NaN	0.137077	-4.47148	-0.537873	0.178174	-0.550035	0.471302	0.396813	0.179382	-0.382882	0.149382	-1.32417	1.62536	-0.636774	-0.73776	-0.305923	-0.130403	0.323416	0.825866	-0.96117	-1.14775	-0.637522	0.811871	0.680439	3.31968	1.48297	0.587872	-0.072048	-0.295326	-0.996855	-0.839526	1.47884
Normal	0	-3.54024	-0.60383	-0.136467	-0.868221	0.0827582	-1.4381	-3.18469	0.411559	NaN	0.239871	-4.25648	-0.66641	0.17403	-0.551053	0.360882	0.660108	-0.0169386	-0.509544	-0.158503	-0.38426	1.61369	-0.697941	-0.743924	-0.221682	-0.179024	0.46034	0.53804	-0.680316	-1.07385	-0.508545	0.675912	0.656341	2.60417	1.56611	0.551092	-0.0971677	-0.161586	-1.22779	-0.735703	1.77695
Normal	4	-3.63951	-0.581585	-0.0497505	-0.864679	0.00963933	-1.367	-3.64949	0.565812	NaN	0.240787	-3.23944	-0.832483	0.0508671	-0.51882	0.351297	1.01119	-0.371572	-0.599519	-0.49194	0.442238	1.53837	-0.67857	-0.7061	-0.119752	-0.222642	0.641852	0.356229	-0.445909	-1.0683	-0.431512	0.557482	0.376701	1.73188	1.40283	0.629683	-0.058917	-0.111733	-1.41514	-0.577149	2.07359
Normal	8	-3.51212	-0.568324	-0.0169721	-0.923102	-0.120026	-1.26347	-3.86111	0.803011	NaN	0.0147267	-1.03802	-1.03199	-0.0556582	-0.45979	0.31595	1.29401	-0.806565	-0.716914	-0.804087	0.955386	1.40744	-0.67313	-0.643487	-0.0806303	-0.215888	0.73616	0.246447	-0.259316	-1.21221	-0.347909	0.442392	0.123394	0.659151	1.16808	0.768232	-0.0165537	-0.161035	-1.54589	-0.451808	2.26908
Normal	12	-3.17576	-0.5687	0.016776	-0.99494	-0.37499	-1.17695	-3.8036	0.779	NaN	-0.303349	1.79652	-1.21879	0.0114001	-0.387559	0.0323818	1.4659	-1.13411	-0.800093	-1.02553	1.29111	1.24176	-0.720358	-0.628515	-0.141488	-0.107808	0.698441	0.111324	-0.0503202	-1.46991	-0.189456	0.288635	0.0528113	-0.540307	1.04089	0.848597	0.0497579	-0.250395	-1.61525	-0.387191	2.23034
Normal	16	-2.6994	-0.557765	0.130107	-1.05285	-0.728548	-1.15495	-3.67834	0.719921	NaN	-0.532642	3.83729	-1.34204	0.210415	-0.317337	-0.508013	1.56533	-1.3039	-0.737884	-1.12404	1.58904	1.06197	-0.744892	-0.665646	-0.21501	0.123891	0.553234	-0.180593	0.218416	-1.76599	0.0588225	0.0793148	0.0819659	-1.69057	1.00701	0.795853	0.148264	-0.314244	-1.62934	-0.349917	1.92268
Normal	20	-2.14436	-0.508158	0.291189	-1.10361	-1.00497	-1.15227	-3.65703	0.91927	NaN	-0.68635	4.68815	-1.39962	0.383613	-0.255822	-1.02291	1.48014	-1.40037	-0.60401	-1.10849	1.7408	0.854027	-0.58436	-0.622076	-0.184705	0.399821	0.298357	-0.59991	0.425254	-2.15013	0.346362	-0.18331	0.0587477	-2.67364	0.908466	0.697594	0.228356	-0.332219	-1.60053	-0.287044	1.46362
Normal	24	-1.50065	-0.440804	0.407291	-1.04672	-1.09138	-1.04026	-3.61385	1.11384	NaN	-0.835985	5.07562	-1.40963	0.442494	-0.194889	-1.19022	1.10767	-1.4191	-0.611142	-0.997027	1.63381	0.570956	-0.191565	-0.456557	-0.0453767	0.586654	-0.154601	-0.88736	0.42519	-2.69099	0.58026	-0.480037	-0.095833	-3.43241	0.667657	0.679959	0.296435	-0.324037	-1.5365	-0.204156	0.976329
Normal	28	-0.781878	-0.38206	0.424577	-0.987693	-1.10617	-0.763432	-3.35309	1.08955	NaN	-0.933586	5.09618	-1.35543	0.421801	-0.11697	-0.945477	0.59713	-1.29705	-0.849994	-0.808166	1.39734	0.192659	0.275136	-0.336845	0.113683	0.679232	-0.726441	-0.926156	0.191734	-3.22494	0.739622	-0.771291	-0.35731	-3.88355	0.443964	0.75801	0.40391	-0.336653	-1.43276	-0.209628	0.448308
Normal	32	-0.0775769	-0.325423	0.387818	-1.18923	-1.14066	-0.422889	-2.79167	0.845917	NaN	-0.891159	4.27138	-1.23471	0.476425	-0.00898956	-0.541961	0.10273	-1.07057	-1.18197	-0.575248	1.19897	-0.232655	0.651418	-0.375248	0.228469	0.786637	-1.14802	-0.872966	-0.208821	-3.45404	0.891804	-1.03569	-0.591901	-4.01795	0.403761	0.885627	0.534829	-0.407373	-1.27528	-0.373369	-0.166988
Normal	36	0.573138	-0.296993	0.351818	-1.52601	-1.11811	-0.148444	-1.84268	0.348639	NaN	-0.689872	2.87783	-1.05349	0.705638	0.126076	-0.242006	-0.372785	-0.812204	-1.38996	-0.357469	0.980532	-0.63013	0.92034	-0.46916	0.289113	0.920265	-1.34108	-0.830789	-0.717337	-3.36076	1.03262	-1.2718	-0.65347	-3.95208	0.457707	1.01254	0.646143	-0.504936	-1.05349	-0.613407	-0.787217
Normal	40	1.19201	-0.340638	0.288201	-1.6441	-1.02033	0.0228962	-0.542758	-0.18783	NaN	-0.406368	1.76349	-0.765109	0.934062	0.267922	-0.0671193	-0.752186	-0.549203	-1.39496	-0.218349	0.589363	-0.954361	1.17677	-0.494254	0.289177	0.978387	-1.41244	-0.7607	-1.34244	-3.18487	1.04034	-1.43894	-0.583805	-3.75211	0.490492	1.07494	0.711504	-0.54007	-0.77664	-0.85008	-1.29503
Normal	44	1.7305	-0.451208	0.149161	-1.51641	-0.868946	0.140309	0.782903	-0.396021	NaN	-0.2302	1.14291	-0.388324	0.924292	0.38847	0.0305883	-1.0141	-0.321435	-1.27927	-0.190239	-0.0149758	-1.19134	1.49379	-0.451881	0.208028	0.913485	-1.41366	-0.637127	-2.03762	-3.02507	0.870149	-1.47502	-0.590353	-3.38492	0.532496	1.05367	0.702314	-0.48714	-0.482373	-1.07532	-1.68338
Normal	48	2.06746	-0.631073	-0.048554	-1.35344	-0.586853	0.274346	1.79259	-0.268671	NaN	-0.335678	0.618539	-0.0502211	0.714582	0.463012	0.065117	-1.33231	-0.160609	-1.10306	-0.24088	-0.750569	-1.3497	1.77427	-0.388988	0.0323735	0.759779	-1.40273	-0.431521	-2.59575	-2.85995	0.641862	-1.39348	-0.750327	-2.88072	0.54494	1.02338	0.659467	-0.440056	-0.231154	-1.20881	-1.98518
Normal	52	2.14639	-0.905653	-0.237749	-1.25883	-0.206484	0.422002	2.4297	-0.131501	NaN	-0.671923	0.16934	0.213438	0.488384	0.476647	0.0962369	-1.60173	-0.028376	-0.835797	-0.283642	-1.40519	-1.44478	1.8528	-0.31558	-0.190801	0.571615	-1.42449	-0.10348	-2.89438	-2.71634	0.456949	-1.27666	-0.904769	-2.33962	0.438489	1.10075	0.702	-0.475849	-0.0853693	-1.20799	-2.18464
Normal	56	2.06567	-1.21634	-0.369134	-1.20167	0.0584602	0.504518	2.80807	-0.213492	NaN	-1.01466	-0.0528604	0.440577	0.353354	0.424733	0.0885946	-1.51351	0.0589057	-0.515009	-0.271899	-1.75237	-1.4651	1.73784	-0.226638	-0.362798	0.415828	-1.42153	0.286382	-3.08111	-2.54034	0.304487	-1.16139	-0.892864	-1.78487	0.250256	1.35561	0.894466	-0.541925	-0.0820219	-1.24156	-2.22958
Normal	60	1.97966	-1.43964	-0.455648	-1.1278	0.140554	0.509456	2.94026	-0.445579	NaN	-1.23468	-0.478452	0.584618	0.376857	0.311799	-0.118811	-1.32308	-0.00704744	-0.27002	-0.234018	-1.81341	-1.39724	1.52075	-0.147328	-0.451815	0.323515	-1.42879	0.606729	-3.26489	-2.18512	0.171594	-1.00027	-0.771896	-1.17922	0.0368741	1.72122	1.1808	-0.545665	-0.211737	-1.43506	-2.06212
Normal	64	1.90292	-1.52466	-0.534701	-1.02521	0.20513	0.522803	2.80798	-0.665682	NaN	-1.40184	-1.4302	0.62914	0.533277	0.15052	-0.539248	-1.50677	-0.185413	-0.142944	-0.183495	-1.76663	-1.28032	1.17429	-0.112141	-0.502503	0.281919	-1.55684	0.809038	-3.29848	-1.61316	0.0730351	-0.739074	-0.77954	-0.508139	-0.193677	2.0208	1.43076	-0.471965	-0.418131	-1.67819	-1.71871
Normal	68	1.734	-1.51218	-0.582974	-0.903509	0.343382	0.582038	2.6474	-0.824713	NaN	-1.61171	-2.32153	0.643644	0.641599	-0.0382466	-1.02972	-1.87344	-0.281377	-0.0586458	-0.109996	-1.67526	-1.16392	0.655628	-0.0983488	-0.522651	0.307484	-1.66706	0.935412	-3.095	-1.02517	0.00888981	-0.385732	-1.03963	0.262017	-0.378863	2.1842	1.55756	-0.360667	-0.619204	-1.83412	-1.35373
Normal	72	1.4351	-1.44813	-0.533925	-0.754564	0.481273	0.627211	2.72895	-0.983902	NaN	-1.77897	-2.55042	0.634947	0.58758	-0.227842	-1.58681	-1.99625	-0.241486	0.0248098	-0.0444772	-1.54374	-1.03519	0.0473449	-0.0811216	-0.505904	0.359889	-1.53095	1.01755	-2.79399	-0.680434	-0.0110562	-0.00212527	-1.33069	1.12373	-0.461342	2.30416	1.5936	-0.226168	-0.742057	-1.84687	-1.04897
Normal	76	1.02687	-1.33337	-0.416016	-0.588491	0.590413	0.616027	2.93804	-1.24333	NaN	-1.71388	-2.66407	0.592333	0.471416	-0.392229	-2.3349	-1.86454	-0.188794	0.0127775	-0.0140587	-1.40131	-0.846394	-0.482626	-0.133192	-0.48771	0.269391	-1.23249	1.08345	-2.46885	-0.453265	0.0247132	0.348159	-1.36882	1.919	-0.490783	2.39589	1.57678	-0.0683681	-0.751661	-1.70035	-0.733954
Normal	80	0.529525	-1.14012	-0.329397	-0.431952	0.71226	0.565002	3.0154	-1.49508	NaN	-1.41432	-3.63652	0.575464	0.418435	-0.51334	-3.15351	-1.56305	-0.244281	-0.273417	0.0109023	-1.23968	-0.567912	-0.808764	-0.300541	-0.508233	-0.0257965	-0.948152	1.15337	-2.1028	0.0519649	0.0987056	0.641162	-1.23015	2.5097	-0.491018	2.36216	1.4824	0.0617819	-0.659864	-1.46867	-0.342389
Normal	84	0.0177083	-0.859996	-0.227727	-0.290938	0.82237	0.470623	2.91355	-1.47866	NaN	-1.08467	-5.20801	0.583482	0.420208	-0.586068	-3.68449	-1.1256	-0.421422	-0.882628	0.0612296	-1.04703	-0.185835	-0.965077	-0.488151	-0.608087	-0.348081	-0.604185	1.12587	-1.82479	0.844896	0.204823	0.900599	-1.13108	2.89972	-0.374778	2.20912	1.3469	0.11566	-0.513032	-1.26959	0.0983906
Normal	88	-0.449284	-0.528261	0.0279338	-0.218106	0.85671	0.329999	2.6259	-1.2732	NaN	-0.812563	-6.17498	0.510487	0.429709	-0.617939	-3.857	-0.736803	-0.609745	-1.65399	0.1145	-0.779626	0.282137	-1.02534	-0.643066	-0.759842	-0.530443	-0.13001	0.877511	-1.75834	1.64932	0.34806	1.16169	-1.02119	3.05307	-0.136359	1.98332	1.23926	0.133156	-0.369029	-1.13457	0.504597
Normal	92	-0.910749	-0.214535	0.388265	-0.307244	0.753683	0.210279	2.08112	-1.08805	NaN	-0.510409	-6.00792	0.283685	0.454886	-0.623809	-3.94113	-0.496815	-0.743723	-2.45513	0.115908	-0.360517	0.759476	-0.922531	-0.835514	-0.82035	-0.587075	0.288932	0.481309	-1.82753	2.46408	0.482085	1.40771	-0.842653	2.86263	0.10208	1.61268	1.12234	0.154294	-0.276164	-1.00551	0.804254
Normal	96	-1.3651	0.0101793	0.698261	-0.54585	0.450961	0.184506	1.34373	-0.798255	NaN	-0.181685	-4.87503	-0.054739	0.500163	-0.619652	-4.02673	-0.24911	-0.883543	-3.26633	0.0495411	0.138431	1.15974	-0.626029	-1.05102	-0.726773	-0.571779	0.42661	0.0368883	-1.93688	3.28741	0.562911	1.57217	-0.846746	2.3178	0.31779	1.1116	0.961351	0.151867	-0.261112	-0.809672	1.0196
Normal	100	-1.71342	0.112902	0.964119	-0.825024	0.0205709	0.267514	0.578097	-0.421645	NaN	0.0864063	-2.96949	-0.371148	0.550191	-0.617141	-3.99201	0.0996707	-1.0532	-3.9626	-0.0303676	0.555225	1.44837	-0.279902	-1.17115	-0.547683	-0.464402	0.28336	-0.515247	-2.04269	3.73367	0.638436	1.62716	-1.19361	1.4773	0.540499	0.741361	0.829775	0.122802	-0.326361	-0.524734	1.22328
Normal	104	-1.90169	0.0963526	1.24093	-1.06244	-0.307121	0.449025	-0.194889	-0.314879	NaN	0.289663	-0.925895	-0.53492	0.634717	-0.62072	-3.853	0.377656	-1.30104	-4.3761	-0.0799553	0.8226	1.6157	0.0258743	-1.19012	-0.290938	-0.257714	0.0755827	-1.10784	-2.08302	3.49524	0.769599	1.60182	-1.60777	0.405269	0.638019	0.715202	0.758221	0.0868072	-0.452408	-0.223746	1.39181
Normal	108	-1.97221	-0.0276235	1.42989	-1.20376	-0.416512	0.701991	-1.03494	-0.531384	NaN	0.452102	0.365029	-0.529982	0.755399	-0.627559	-3.64838	0.448081	-1.68818	-4.59217	-0.128284	0.897123	1.63188	0.304845	-1.22325	0.0345903	-0.0175343	-0.0698422	-1.47569	-2.08369	2.7021	0.927354	1.49255	-1.77866	-0.754269	0.526533	0.934658	0.675014	0.0440845	-0.603231	-0.0329871	1.46579
Normal	112	-1.99187	-0.241965	1.40842	-1.21339	-0.432779	0.970796	-1.86705	-0.817441	NaN	0.622249	0.97139	-0.438593	0.797729	-0.631221	-3.26457	0.496668	-1.9565	-4.82269	-0.198847	0.733615	1.47198	0.514805	-1.30914	0.298008	0.212978	-0.329051	-1.58008	-2.12505	1.61758	1.0455	1.26593	-1.74551	-1.81555	0.393433	1.16929	0.549573	0.0394323	-0.734438	0.0127134	1.50149
Normal	116	-1.96673	-0.514731	1.21493	-1.11384	-0.489398	1.19987	-2.56107	-1.05579	NaN	0.887459	1.5451	-0.346806	0.684864	-0.626847	-2.70195	0.742276	-1.83779	-5.05371	-0.245146	0.340417	1.15472	0.661011	-1.36642	0.429776	0.459926	-0.777602	-1.61289	-2.21137	0.46941	1.09149	0.956884	-1.67074	-2.68638	0.398942	1.3129	0.420566	0.0998407	-0.80567	0.00959687	1.5707
Normal	120	-1.82108	-0.775035	0.977355	-0.998062	-0.545674	1.36544	-3.01301	-1.27263	NaN	1.19631	1.86465	-0.30336	0.51425	-0.615627	-2.16679	1.07237	-1.60096	-5.09288	-0.233973	-0.249995	0.723802	0.848841	-1.35908	0.506292	0.729769	-1.0635	-1.58711	-2.43282	-0.498391	1.05911	0.633538	-1.54936	-3.37283	0.45268	1.37824	0.302884	0.162971	-0.794213	-0.00282623	1.64189
Normal	124	-1.52535	-0.95726	0.747826	-1.00572	-0.508184	1.46856	-2.9825	-1.58256	NaN	1.40006	1.54632	-0.307514	0.429402	-0.604102	-1.76258	1.23678	-1.56541	-4.83857	-0.217417	-0.90219	0.20914	1.07405	-1.36034	0.541572	0.957994	-0.988976	-1.41059	-2.96085	-1.24609	0.970133	0.300153	-1.3124	-3.89623	0.464479	1.39876	0.202798	0.233303	-0.705839	-0.124503	1.67877
Normal	128	-1.18578	-1.09182	0.514261	-1.19146	-0.419742	1.49951	-2.26098	-1.91861	NaN	1.48013	1.29163	-0.305521	0.504042	-0.599274	-1.43632	1.16056	-1.58777	-4.34542	-0.248532	-1.39477	-0.372911	1.246	-1.39947	0.426902	1.05266	-0.875081	-1.1642	-3.68255	-2.01355	0.878612	-0.0426071	-1.03814	-4.26936	0.490511	1.41675	0.159162	0.389473	-0.575622	-0.379525	1.66199
Normal	132	-0.891605	-1.22374	0.302359	-1.43741	-0.436565	1.48052	-1.05569	-1.82232	NaN	1.51015	1.29744	-0.241168	0.755153	-0.602765	-1.17154	0.939387	-1.44688	-3.72944	-0.29951	-1.65099	-0.987808	1.35492	-1.40166	0.188491	0.984483	-0.942469	-0.935753	-4.2841	-2.90076	0.808684	-0.32662	-0.902186	-4.51751	0.557536	1.50026	0.182974	0.586417	-0.455109	-0.654768	1.51763
Normal	136	-0.604501	-1.2928	0.150081	-1.61971	-0.652043	1.5115	0.203399	-1.23591	NaN	1.53271	0.266385	-0.100358	1.09802	-0.60855	-0.944454	0.701572	-1.11973	-3.08039	-0.333992	-1.73323	-1.56635	1.40498	-1.3071	0.0700057	0.835747	-1.03802	-0.673778	-4.69908	-3.66395	0.709105	-0.521598	-0.958268	-4.64476	0.601304	1.69175	0.249935	0.703379	-0.388616	-0.917803	1.21149
Normal	140	-0.307459	-1.24501	0.0714952	-1.72495	-0.99963	1.61347	1.29656	-0.857231	NaN	1.5053	-2.20802	0.116013	1.35477	-0.607076	-0.70877	0.510309	-0.699676	-2.43917	-0.371189	-1.63566	-2.02844	1.35888	-1.11388	0.155975	0.690227	-1.06708	-0.39763	-5.02719	-4.10039	0.552368	-0.700634	-1.09902	-4.58906	0.594248	1.92739	0.380982	0.711155	-0.387604	-1.18992	0.83026
Normal	144	-0.0710909	-1.124	0.0889848	-1.75551	-1.30759	1.64687	2.15397	-0.937652	NaN	1.29454	-4.79513	0.428359	1.45026	-0.593479	-0.561276	0.370474	-0.370409	-1.80364	-0.424859	-1.27652	-2.32929	1.19467	-0.878426	0.217085	0.530166	-1.07392	-0.234648	-5.21243	-4.30583	0.43039	-0.903829	-1.20965	-4.28727	0.56502	2.07661	0.62022	0.646376	-0.419938	-1.3668	0.435903
Normal	148	0.0990659	-0.975233	0.19875	-1.71726	-1.42454	1.55412	2.70504	-0.953014	NaN	0.911646	-6.60062	0.864865	1.49448	-0.574195	-0.616283	0.292133	-0.263106	-1.12081	-0.474037	-0.682291	-2.47331	0.943426	-0.730075	0.159814	0.333069	-1.05998	-0.198208	-5.17274	-4.46822	0.422361	-1.05422	-1.23192	-3.74881	0.519472	2.06577	0.934781	0.532953	-0.425033	-1.37186	-0.0190765
Normal	152	0.245672	-0.82832	0.330528	-1.66276	-1.33026	1.45877	2.99728	-0.861511	NaN	0.6017	-7.76313	1.38258	1.59568	-0.566559	-0.741356	0.240571	-0.34499	-0.363501	-0.514203	-0.112154	-2.47493	0.726639	-0.725735	0.187896	0.152089	-1.03864	-0.191836	-4.98522	-4.74791	0.460135	-1.08652	-1.16447	-3.01994	0.479759	1.92667	1.22825	0.3732	-0.349205	-1.30426	-0.542931
Normal	156	0.312914	-0.717698	0.383645	-1.62837	-1.0998	1.45503	3.18899	-1.1377	NaN	0.474792	-8.38911	1.81292	1.71253	-0.590695	-0.705918	0.107356	-0.4641	0.402777	-0.585056	0.145075	-2.32762	0.619469	-0.755507	0.371001	0.0491021	-1.02357	-0.140623	-4.73629	-5.27221	0.453659	-1.03807	-1.11492	-2.13999	0.528098	1.77583	1.42813	0.17095	-0.180384	-1.26088	-1.04232
Normal	160	0.256343	-0.606605	0.293769	-1.59103	-0.781137	1.55479	3.35606	-1.6076	NaN	0.398498	-8.44932	2.03669	1.74777	-0.657024	-0.494531	-0.107857	-0.413611	1.11584	-0.727319	0.13181	-2.02089	0.507334	-0.713787	0.546166	0.0452742	-0.938154	0.0210735	-4.37385	-5.92002	0.409318	-0.942926	-1.21772	-1.14973	0.670724	1.73827	1.49391	-0.0443441	0.0420345	-1.21045	-1.49882
Normal	164	0.168082	-0.443557	0.10057	-1.52099	-0.390019	1.7628	3.44441	-1.72068	NaN	0.313372	-8.08441	2.18115	1.69533	-0.758287	-0.304441	-0.248188	-0.170309	1.74977	-0.907785	0.0921556	-1.56505	0.323415	-0.592984	0.610163	0.123645	-0.732049	0.264438	-3.81441	-6.40115	0.366328	-0.75341	-1.43681	-0.117246	0.777885	1.82225	1.4008	-0.219414	0.248591	-1.081	-2.00001
Normal	168	0.102051	-0.268297	-0.10205	-1.47524	0.0539362	2.03178	3.35599	-1.55665	NaN	0.244619	-7.64073	2.39874	1.64293	-0.869094	-0.305397	-0.229825	0.0287759	2.2437	-1.05116	0.0407394	-0.998142	0.199	-0.407683	0.558721	0.228799	-0.517419	0.370977	-3.14871	-6.66244	0.354037	-0.438082	-1.5617	0.843771	0.760671	1.9309	1.18331	-0.291751	0.374812	-0.89562	-2.51079
Normal	172	-0.0333634	-0.083403	-0.27575	-1.5295	0.509569	2.29172	3.00546	-1.47719	NaN	0.144187	-7.52854	2.60825	1.65512	-0.955144	-0.457012	-0.0713097	0.0585637	2.53711	-1.15112	-0.158639	-0.381808	0.205304	-0.213494	0.457075	0.285832	-0.417737	0.202724	-2.60165	-6.76527	0.367916	-0.0655443	-1.43275	1.62238	0.66535	2.00716	0.944963	-0.223074	0.387104	-0.786826	-2.83267
Normal	176	-0.322698	0.198795	-0.418994	-1.55369	0.851854	2.51969	2.3267	-1.40697	NaN	0.0255461	-7.63013	2.69557	1.67982	-0.987646	-0.614925	0.20974	0.0285548	2.59046	-1.23783	-0.486921	0.216366	0.289026	-0.0966735	0.44107	0.265469	-0.339352	-0.0528742	-2.24388	-6.56259	0.331005	0.260983	-1.13571	2.16522	0.565317	2.06382	0.771156	-0.0384529	0.28693	-0.794315	-2.82266
Normal	180	-0.752913	0.554158	-0.544303	-1.3507	0.956901	2.68151	1.36491	-1.09375	NaN	0.0176751	-7.1985	2.6732	1.59754	-0.957678	-0.817371	0.485542	0.0169821	2.38889	-1.30216	-0.81722	0.729001	0.472163	-0.0343614	0.492136	0.227462	-0.155115	-0.155492	-1.98381	-5.94804	0.212363	0.482873	-0.895757	2.44849	0.473914	2.0957	0.688845	0.180637	0.0995165	-0.778072	-2.47689
Normal	184	-1.25855	0.809066	-0.684448	-1.02024	0.88549	2.74734	0.38402	-0.614325	NaN	0.193359	-5.98599	2.5394	1.40213	-0.882542	-1.18831	0.586205	0.0489407	2.04471	-1.34319	-0.983081	1.0788	0.781553	0.068615	0.441316	0.218305	-0.00731268	-0.155156	-1.83542	-5.08431	0.141761	0.591438	-0.757005	2.47383	0.357288	2.06618	0.72011	0.341495	-0.139292	-0.649511	-1.85946
Normal	188	-1.74018	0.818553	-0.786335	-0.816218	0.804364	2.73236	-0.448208	-0.383992	NaN	0.53029	-4.79276	2.31127	1.28026	-0.798241	-1.57267	0.499472	0.171893	1.70617	-1.37296	-0.86286	1.21785	1.09649	0.179406	0.311541	0.191041	-0.0251845	-0.227486	-1.83863	-4.18547	0.236221	0.6157	-0.586469	2.26131	0.222381	1.9771	0.85175	0.418254	-0.390531	-0.468196	-1.05924
Normal	192	-2.11627	0.569489	-0.726295	-0.820181	0.768667	2.61056	-1.38121	-0.651419	NaN	0.941024	-4.20963	2.0913	1.39744	-0.740798	-1.7419	0.27517	0.32702	1.3437	-1.38677	-0.631058	1.18716	1.29077	0.17704	0.251613	0.143168	0.00290611	-0.366786	-1.85981	-3.36225	0.426612	0.608241	-0.422483	1.76366	0.15028	1.89421	0.959285	0.466005	-0.617761	-0.2636	-0.140012
Normal	196	-2.36824	0.207173	-0.504172	-0.969535	0.677045	2.34292	-2.57715	-0.966169	NaN	1.30314	-3.90522	1.87846	1.68882	-0.726414	-1.81856	0.0339422	0.346839	0.874972	-1.41175	-0.538987	1.08466	1.38961	0.0787559	0.231002	0.160433	0.225573	-0.490458	-1.81702	-2.62849	0.590471	0.627137	-0.441134	0.951954	0.139511	1.88468	0.916969	0.500206	-0.795415	-0.0157249	0.838241
Normal	200	-2.48087	-0.0722328	-0.208751	-1.13708	0.445985	1.99136	-3.69052	-0.768004	NaN	1.59973	-3.6298	1.57015	2.0043	-0.744115	-1.99159	-0.0465095	0.155135	0.374162	-1.46075	-0.478745	0.975111	1.4785	-0.0060941	0.179409	0.241323	0.403178	-0.607621	-1.81305	-1.92592	0.68674	0.710461	-0.577013	-0.00575925	0.0675415	1.96074	0.76916	0.483138	-0.918192	0.200428	1.72985
Normal	204	-2.44998	-0.241981	0.168851	-1.22004	0.203921	1.68371	-4.42749	-0.486478	NaN	1.8909	-3.40603	1.21796	2.26127	-0.764301	-2.14869	-0.0928068	-0.143061	-0.0458086	-1.46228	-0.272449	0.86389	1.54411	-0.103496	0.141072	0.302744	0.339631	-0.701386	-1.89284	-1.25276	0.710231	0.817966	-0.631849	-0.901195	-0.0598066	2.09935	0.680089	0.446323	-1.001	0.295449	2.37546
Normal	208	-2.3408	-0.408029	0.62848	-1.2517	0.0982175	1.53212	-4.91424	-0.841985	NaN	2.13127	-3.00525	0.978227	2.33922	-0.757945	-2.14439	-0.306931	-0.365934	-0.4026	-1.3952	-0.0136523	0.727414	1.49797	-0.300063	0.0926802	0.330695	0.182197	-0.727475	-2.05211	-0.671728	0.70028	0.83556	-0.67681	-1.68621	-0.0716693	2.28102	0.746156	0.432247	-1.06707	0.306966	2.7163
Normal	212	-2.18772	-0.586986	0.977469	-1.23503	0.012828	1.55435	-5.32596	-1.43096	NaN	2.23916	-2.64148	0.836551	2.15064	-0.712796	-1.9912	-0.449808	-0.470745	-0.782153	-1.35575	0.220279	0.534635	1.37427	-0.52419	-0.0383197	0.358645	0.0922761	-0.728703	-2.37845	-0.114996	0.748451	0.714078	-0.855958	-2.31351	0.0955936	2.48132	0.905016	0.381453	-1.13002	0.270896	2.7467
Normal	216	-1.92296	-0.691162	1.02835	-1.07017	-0.178788	1.63632	-5.68713	-1.5608	NaN	2.17224	-2.88196	0.652488	1.8239	-0.637373	-1.70741	-0.287044	-0.657504	-1.1941	-1.38903	0.437775	0.262681	1.29931	-0.632211	-0.203396	0.418589	0.0140393	-0.722356	-2.82846	0.568272	0.856319	0.534465	-0.971351	-2.6584	0.321354	2.6454	0.996899	0.238862	-1.18569	0.151339	2.49485
Normal	220	-1.54083	-0.653601	0.892262	-0.800756	-0.405238	1.67833	-5.93418	-1.48138	NaN	1.88185	-3.26441	0.417652	1.51257	-0.55411	-1.34055	0.0226486	-1.05364	-1.55288	-1.4429	0.548929	-0.0819479	1.18023	-0.605772	-0.334085	0.545129	-0.12879	-0.70034	-3.13244	1.31093	0.923513	0.379336	-0.807986	-2.74378	0.45584	2.71268	0.91757	0.0468169	-1.21947	-0.00608304	2.0668
Normal	224	-1.1769	-0.522755	0.808901	-0.601097	-0.649036	1.71144	-5.98762	-1.44538	NaN	1.51761	-2.87624	0.230683	1.21453	-0.488718	-0.975765	0.29961	-1.39373	-1.78189	-1.48618	0.56326	-0.451923	0.808333	-0.52911	-0.444649	0.705098	-0.266652	-0.749329	-3.14412	1.76601	0.927047	0.250022	-0.618095	-2.76172	0.450773	2.68016	0.724541	-0.124385	-1.22249	-0.10556	1.6029
Normal	228	-0.906732	-0.431644	0.784192	-0.540349	-0.947268	1.79717	-5.95475	-1.19668	NaN	1.39977	-1.95942	0.0900851	0.930159	-0.461658	-0.581133	0.432786	-1.41416	-1.87803	-1.50598	0.624893	-0.774865	0.291533	-0.467803	-0.544495	0.804757	-0.279889	-0.841033	-2.97115	1.66057	0.911142	0.13734	-0.682616	-2.79563	0.394039	2.5991	0.580398	-0.228013	-1.20121	-0.15111	1.2136
Normal	232	-0.617764	-0.418662	0.698696	-0.582479	-1.19913	1.93991	-6.05782	-0.841017	NaN	1.50305	-1.37992	-0.0850736	0.688524	-0.482976	-0.0831266	0.42281	-1.30373	-1.87697	-1.47639	0.761968	-1.00582	-0.0969293	-0.409988	-0.615661	0.813045	-0.126021	-0.780416	-2.64607	1.20546	0.828774	0.0464731	-0.714934	-2.75784	0.371094	2.49015	0.588995	-0.25601	-1.17295	-0.212967	0.948465
Normal	236	-0.199519	-0.431937	0.62433	-0.669954	-1.2915	2.1114	-6.22437	-0.573687	NaN	1.5191	-1.29221	-0.305466	0.476037	-0.550592	0.468897	0.527542	-1.28389	-1.81767	-1.41613	0.954972	-1.16783	-0.333914	-0.311696	-0.689912	0.781382	0.122628	-0.586439	-2.02991	0.877618	0.629103	-0.054411	-0.337435	-2.585	0.338157	2.30121	0.712247	-0.231231	-1.1523	-0.336368	0.776776
Normal	240	0.292387	-0.489229	0.690114	-0.764348	-1.21865	2.27521	-6.11882	-0.295598	NaN	1.42371	-1.29097	-0.50045	0.331066	-0.651141	0.947119	0.796764	-1.21665	-1.72979	-1.36858	1.20414	-1.3139	-0.539592	-0.204221	-0.818009	0.784431	0.281402	-0.433742	-1.17762	0.729126	0.419396	-0.205783	0.199046	-2.26126	0.24759	1.96528	0.862183	-0.137617	-1.13935	-0.486745	0.648602
Normal	244	0.770932	-0.595661	0.825177	-0.906488	-1.06767	2.42932	-5.58254	-0.25028	NaN	1.3469	-1.43825	-0.556897	0.300028	-0.764658	1.23121	0.914024	-0.961144	-1.58572	-1.33504	1.41076	-1.44497	-0.752588	-0.142291	-0.936365	0.883728	0.226735	-0.252234	-0.366635	0.420935	0.325317	-0.386636	0.36785	-1.74373	0.142092	1.50278	0.992241	0.0379308	-1.11803	-0.583125	0.562525
Normal	248	1.22598	-0.656789	0.899893	-1.15722	-0.995175	2.64562	-4.75252	-0.591712	NaN	1.21914	-2.16792	-0.406146	0.356863	-0.870485	1.30207	0.808894	-0.569948	-1.29541	-1.29352	1.50607	-1.50214	-0.95172	-0.0792572	-0.950937	1.06235	0.127723	0.088531	0.333885	-0.156162	0.324001	-0.532778	0.129913	-1.06871	0.0598442	1.06015	1.04594	0.177187	-1.06423	-0.626725	0.521644
Normal	252	1.6237	-0.609903	0.901084	-1.46362	-1.02572	2.98618	-3.8308	-0.777591	NaN	1.02434	-2.94934	-0.189024	0.535058	-0.951562	1.25033	0.749605	-0.152181	-0.856457	-1.22386	1.59274	-1.44724	-1.07934	0.0228419	-0.92853	1.22481	0.241443	0.426938	1.02138	-0.840731	0.352038	-0.594369	-0.120428	-0.417027	0.0190995	0.811638	0.958258	0.156602	-0.959654	-0.668756	0.487835
Normal	256	1.89159	-0.491058	0.852609	-1.62542	-0.980459	3.40509	-2.92561	-0.469079	NaN	0.928984	-2.72913	-0.115756	0.861939	-0.995328	1.07048	0.881585	0.117027	-0.406014	-1.11798	1.79023	-1.30584	-1.10603	0.113783	-0.928761	1.31248	0.527985	0.542722	1.5792	-1.40848	0.41995	-0.549372	-0.14232	0.0451325	0.0293749	0.841242	0.784844	0.0590456	-0.804914	-0.700275	0.44186
Normal	260	2.00588	-0.409427	0.763317	-1.42567	-0.767708	3.82392	-2.14838	-0.0190082	NaN	0.989114	-2.08584	-0.103267	1.16671	-0.993411	0.703249	1.06799	0.156979	0.016373	-1.00988	2.05775	-1.11677	-1.04331	0.213263	-0.839027	1.3482	0.772953	0.474062	1.81435	-1.57745	0.55795	-0.408303	-0.0427999	0.369882	0.00488006	1.08648	0.676758	0.0360655	-0.624131	-0.704911	0.433551
Normal	264	1.96166	-0.450317	0.647294	-0.926888	-0.446869	4.23481	-1.70436	0.122929	NaN	1.12013	-2.38627	0.0689991	1.28289	-0.942966	0.293519	1.0457	0.11209	0.508829	-0.956635	2.29066	-0.887651	-0.814912	0.376157	-0.616025	1.33648	0.880055	0.371219	1.74222	-1.35379	0.737193	-0.219404	0.00249458	0.783041	-0.157306	1.34357	0.687284	0.0834041	-0.455831	-0.672905	0.53114
Normal	268	1.75238	-0.529042	0.479286	-0.491658	-0.0352746	4.63181	-1.67811	-0.0973566	NaN	1.26875	-3.0841	0.375613	1.30604	-0.848858	-0.0217033	0.759079	0.0900413	1.01986	-0.982325	2.53549	-0.615415	-0.402726	0.517886	-0.373492	1.20585	0.856723	0.257892	1.48446	-1.17112	0.891581	-0.034803	-0.0189444	1.33697	-0.383435	1.4606	0.735849	0.112275	-0.333771	-0.572977	0.769967
Normal	272	1.4511	-0.510447	0.214038	-0.311242	0.376273	4.95136	-1.90568	-0.332983	NaN	1.43712	-2.94729	0.735325	1.44934	-0.723789	-0.316091	0.48924	0.0834985	1.38326	-1.06669	2.82006	-0.313634	-0.0120945	0.556968	-0.204471	0.924099	0.811594	0.108182	1.11517	-1.2788	1.01795	0.134472	-0.014981	1.84887	-0.522448	1.52519	0.745593	0.0902672	-0.270955	-0.423824	1.14563
Normal	276	1.16694	-0.437539	-0.10967	-0.251267	0.585933	5.15296	-2.27457	-0.427544	NaN	1.66896	-2.67717	1.22184	1.76677	-0.584604	-0.566599	0.409984	0.0811454	1.58174	-1.1663	2.92328	-0.0119735	0.269039	0.576616	-0.160366	0.618735	0.926342	-0.0217387	0.660646	-1.54261	1.15137	0.315478	0.0433277	2.26349	-0.578387	1.69747	0.706537	0.0419345	-0.258275	-0.266746	1.56603
Normal	280	0.891361	-0.42076	-0.40191	-0.236881	0.63778	5.28382	-2.87715	-0.548349	NaN	1.97191	-3.16532	1.7993	2.0792	-0.448093	-0.697837	0.329453	0.0667149	1.64685	-1.24191	2.74746	0.258803	0.587431	0.674905	-0.206177	0.46346	1.1962	-0.0728343	0.137854	-1.87413	1.25301	0.532704	0.0592732	2.61957	-0.612919	1.99683	0.654932	0.0192224	-0.276002	-0.116735	1.87683
Normal	284	0.523574	-0.451418	-0.62465	-0.339853	0.755054	5.42221	-3.74863	-0.588379	NaN	2.25279	-3.2308	2.32043	2.1768	-0.328006	-0.840086	0.0961083	0.144247	1.53388	-1.27868	2.5105	0.483917	0.91134	0.841334	-0.166809	0.48051	1.42707	-0.033577	-0.387896	-2.218	1.27092	0.773114	-0.0656688	2.7497	-0.579415	2.36301	0.658843	0.0773666	-0.306867	-0.0248496	2.03044
Normal	288	0.068495	-0.468172	-0.730631	-0.545561	0.874103	5.57045	-4.72236	-0.472339	NaN	2.45299	-1.921	2.80259	2.0836	-0.234466	-0.971562	-0.206905	0.453302	1.29398	-1.28334	2.28509	0.666052	1.09943	1.0184	0.0499531	0.575008	1.55569	0.0756882	-0.803116	-2.43861	1.20842	0.987006	-0.222603	2.53567	-0.483141	2.75281	0.759687	0.224732	-0.340999	-0.0205118	2.1211
Normal	292	-0.314705	-0.444888	-0.627662	-0.709711	0.812771	5.66472	-5.6003	-0.502483	NaN	2.59938	-0.607378	3.27952	1.98362	-0.172941	-0.828687	-0.458404	0.846993	1.05493	-1.25786	1.94966	0.800624	1.26728	1.1678	0.344545	0.679696	1.66787	0.15472	-1.09097	-2.50474	1.05869	1.13151	-0.16019	2.16556	-0.433932	3.16846	0.915324	0.398404	-0.373555	-0.0643817	2.21126
Normal	296	-0.499685	-0.364376	-0.347087	-0.679438	0.678502	5.72568	-6.28956	-0.586456	NaN	2.70085	-0.645195	3.58029	1.95098	-0.144088	-0.446248	-0.454613	1.06115	0.773487	-1.19419	1.59121	0.864887	1.50614	1.29335	0.6153	0.765018	1.77211	0.160439	-1.43039	-2.33666	0.867471	1.21175	0.105618	1.79952	-0.409722	3.64272	1.06463	0.522388	-0.401211	-0.164657	2.26381
Normal	300	-0.511306	-0.220147	-0.0497241	-0.479672	0.635364	5.86112	-6.72457	-0.396203	NaN	2.76185	-1.36724	3.58097	1.94328	-0.14496	-0.0792996	-0.0507637	1.05824	0.310296	-1.11993	1.42104	0.83773	1.65402	1.41957	0.810176	0.810058	1.8416	0.21024	-1.9241	-1.75392	0.773399	1.2645	0.195993	1.40182	-0.340278	4.138	1.20611	0.595339	-0.420697	-0.326467	2.22583
Normal	304	-0.429037	-0.0524607	0.19741	-0.290111	0.653319	6.07884	-6.8048	-0.193654	NaN	2.79235	-1.49401	3.42003	1.92603	-0.172198	0.25879	0.461865	0.930128	-0.286674	-1.08193	1.44406	0.723164	1.64922	1.54164	0.873132	0.808159	1.88837	0.300709	-2.3256	-0.874017	0.799933	1.30431	-0.092246	1.01228	-0.341786	4.53319	1.33443	0.675565	-0.428805	-0.438675	2.069
Normal	308	-0.257319	0.0766553	0.384503	-0.159988	0.702301	6.27615	-6.54371	-0.172777	NaN	2.77017	-0.588589	3.24648	1.86753	-0.222748	0.62549	0.772112	0.698487	-0.820134	-1.04649	1.46138	0.550203	1.58459	1.62698	0.800466	0.774918	1.80652	0.306204	-2.37808	-0.0129824	0.809396	1.31398	-0.467441	0.802629	-0.470378	4.73617	1.38139	0.78257	-0.421887	-0.451091	1.81515
Normal	312	0.100178	0.137454	0.417042	-0.0688747	0.786279	6.42742	-6.138	-0.0771917	NaN	2.71322	0.867697	2.99681	1.75975	-0.290773	0.935249	1.0293	0.33396	-1.18811	-0.934896	1.30325	0.345223	1.46882	1.65238	0.627019	0.794041	1.50456	0.314132	-2.18731	0.724581	0.732794	1.2874	-0.607086	0.869817	-0.548933	4.70885	1.32094	0.860502	-0.397144	-0.485421	1.52482
Normal	316	0.72266	0.141867	0.287774	-0.108617	0.818223	6.61805	-5.74514	-0.0563427	NaN	2.68834	1.77002	2.61002	1.65007	-0.364062	1.14322	1.25777	-0.116548	-1.44661	-0.751096	1.05181	0.109882	1.34102	1.60274	0.371474	0.952052	1.21459	0.404838	-1.92709	1.36578	0.63702	1.2357	-0.582755	1.15243	-0.514033	4.44667	1.23703	0.835419	-0.356943	-0.57097	1.19151
Normal	320	1.54185	0.119291	0.116698	-0.223449	0.754307	6.90212	-5.31046	-0.283438	NaN	2.70408	1.51109	2.2371	1.54949	-0.425228	1.23061	1.17714	-0.561698	-1.70626	-0.539785	0.963585	-0.152419	1.32052	1.45916	0.0717513	1.15949	1.20641	0.396666	-1.57937	1.9138	0.571535	1.15239	-0.570485	1.4598	-0.511765	4.00335	1.20133	0.710517	-0.313982	-0.517449	0.780914
Normal	324	2.42286	0.0777567	-0.059498	-0.209615	0.691958	7.22121	-4.69981	-0.274998	NaN	2.71141	0.827008	1.99943	1.41337	-0.460555	1.20759	0.924821	-0.978868	-1.98088	-0.282082	1.10347	-0.393771	1.37347	1.24893	-0.213141	1.25992	1.40743	0.273172	-1.12843	2.33487	0.49265	1.03006	-0.486067	1.59913	-0.594085	3.45563	1.21473	0.598118	-0.290844	-0.258392	0.405038
Normal	328	3.2925	-0.00896307	-0.215158	-0.107135	0.698671	7.47703	-3.92758	0.0981748	NaN	2.6959	0.535104	1.75765	1.22681	-0.469162	1.34047	0.824748	-1.24526	-2.14399	0.0603856	1.28158	-0.545247	1.34509	1.07247	-0.412454	1.29597	1.655	0.296696	-0.588461	2.55634	0.360456	0.893044	-0.19412	1.57833	-0.699673	2.87657	1.30813	0.596494	-0.311629	-0.0571018	0.219545
Normal	332	4.0879	-0.117893	-0.28752	-0.0663356	0.710093	7.64427	-3.21406	0.307283	NaN	2.70436	0.31536	1.38875	0.999883	-0.464094	1.77732	0.755069	-1.14455	-2.15015	0.452222	1.38634	-0.591333	1.1897	0.998649	-0.462525	1.39007	1.91439	0.522602	0.0946798	2.67652	0.242729	0.762756	0.163066	1.54792	-0.801487	2.37939	1.49866	0.668907	-0.389585	-0.116032	0.179535
Normal	336	4.74919	-0.150696	-0.368889	-0.0358348	0.635081	7.76215	-2.75791	0.181776	NaN	2.78891	-0.376281	1.04392	0.74379	-0.46028	2.09908	0.641166	-0.845305	-2.17192	0.796616	1.46852	-0.578711	0.986154	0.988627	-0.409431	1.50242	2.15863	0.753168	0.898442	2.95882	0.220462	0.628594	0.316652	1.56072	-0.864788	2.01645	1.65823	0.729307	-0.519796	-0.245367	0.157503
Normal	340	5.30628	-0.0919116	-0.530427	0.06976	0.472119	7.84453	-2.46862	-0.0941052	NaN	2.98857	-1.39858	0.867638	0.468956	-0.458413	2.03856	0.691048	-0.777793	-2.32133	1.04131	1.51921	-0.542123	0.814728	0.998303	-0.34099	1.54911	2.39963	0.871659	1.67641	3.45012	0.243425	0.484645	0.244173	1.5905	-0.849938	1.67034	1.66631	0.762807	-0.679462	-0.206263	0.207765
Normal	344	5.82179	-0.037805	-0.622638	0.244654	0.316476	7.87598	-2.10696	-0.377941	NaN	3.35598	-2.24558	0.76271	0.155353	-0.437707	1.95861	0.81049	-0.872402	-2.43868	1.22017	1.46748	-0.466251	0.682826	1.07347	-0.214678	1.54923	2.70683	0.899673	2.30599	3.94868	0.221027	0.34456	0.183457	1.64922	-0.807623	1.25807	1.62403	0.798926	-0.83444	-0.0656476	0.47935
Normal	348	6.28714	-0.0116058	-0.599825	0.461028	0.247741	7.85942	-1.65574	-0.472623	NaN	3.86211	-2.37384	0.642088	-0.177573	-0.367598	1.99383	0.741051	-0.730607	-2.32967	1.37346	1.34432	-0.32818	0.56503	1.26334	0.000512935	1.53135	3.04074	0.930029	2.72464	4.21877	0.173767	0.21789	0.270116	1.72958	-0.821832	0.86552	1.70437	0.862717	-0.947237	0.0436989	0.96479
Normal	352	6.63834	0.0315084	-0.616359	0.62732	0.250677	7.79222	-1.31957	-0.387935	NaN	4.32303	-1.75664	0.555998	-0.429267	-0.230277	1.82999	0.54968	-0.411833	-1.97263	1.49423	1.23475	-0.142621	0.515176	1.49723	0.209002	1.50562	3.26656	1.0028	2.91453	4.05359	0.182787	0.118993	0.313767	1.78243	-0.854668	0.521137	1.91501	0.955613	-0.986224	0.130841	1.49154
Normal	356	6.80782	0.0617808	-0.709963	0.666463	0.290303	7.6636	-1.21699	-0.355366	NaN	4.64254	-1.16066	0.47808	-0.582267	-0.0392324	1.48194	0.395359	-0.172183	-1.39591	1.57015	1.15193	0.0422543	0.626292	1.64673	0.413946	1.51878	3.34463	0.976255	2.94492	3.38612	0.293564	0.0666441	0.0777986	1.78124	-0.774035	0.160795	2.14176	1.03288	-0.936388	0.206541	1.87305
Normal	360	6.77371	0.0497014	-0.797885	0.664815	0.323749	7.53444	-1.27096	-0.430988	NaN	4.95026	-0.91777	0.34508	-0.70809	0.161732	1.29937	0.291073	0.0715963	-0.617642	1.63194	1.06943	0.191603	0.851168	1.70529	0.689888	1.57368	3.36449	0.790889	2.92641	2.24353	0.503452	0.0351598	-0.279579	1.76254	-0.573813	-0.149693	2.27306	1.05725	-0.807517	0.293764	2.02809
Normal	364	6.58552	0.0305869	-0.843937	0.773211	0.265274	7.50639	-1.36197	-0.570189	NaN	5.28827	-0.565366	0.268174	-0.772141	0.318841	1.48061	0.259331	0.370732	0.267315	1.72501	1.00391	0.335176	1.01435	1.77515	0.920084	1.58571	3.37291	0.646913	2.84357	0.652069	0.762743	-0.0135315	-0.301367	1.84674	-0.394504	-0.286419	2.2523	1.06585	-0.630802	0.445989	2.0182
Normal	368	6.30706	-0.0285864	-0.860408	0.995632	0.138231	7.59152	-1.49775	-0.69452	NaN	5.50958	-0.246316	0.361881	-0.733174	0.394279	1.94266	0.322176	0.613933	1.16127	1.81915	0.979177	0.551817	1.04656	1.88063	0.979596	1.51321	3.31241	0.605933	2.53864	-1.05709	0.988843	-0.0175299	0.165137	2.09071	-0.307742	-0.243443	2.14477	1.1045	-0.441905	0.570216	1.9605
Normal	372	5.97775	-0.20178	-0.909559	1.11007	0.101903	7.75468	-1.78991	-0.698754	NaN	5.6227	-0.456352	0.527568	-0.732849	0.381046	2.38905	0.375926	0.839197	2.02249	1.84003	0.925128	0.88174	1.08861	1.967	0.989353	1.44232	3.21547	0.514851	2.01016	-2.30131	1.10632	0.131971	0.764292	2.32487	-0.295396	-0.0408035	2.08517	1.14873	-0.260363	0.54154	1.92449
Normal	376	5.6576	-0.43359	-1.02629	0.929125	0.202193	8.00738	-2.19016	-0.795748	NaN	5.77347	-0.720629	0.662496	-0.844746	0.301392	2.69895	0.348175	1.01186	2.74357	1.80636	0.758864	1.27996	1.28765	2.03126	1.07682	1.47282	3.24014	0.399096	1.53247	-2.89671	1.09927	0.392805	1.15708	2.39107	-0.34381	0.328627	2.07514	1.15915	-0.079861	0.449925	1.92931
Normal	380	5.40689	-0.612938	-1.12576	0.642351	0.337631	8.31683	-2.46223	-1.21574	NaN	5.90366	-0.302186	0.849101	-0.835986	0.193958	3.05146	0.423283	1.00069	3.16733	1.78902	0.546821	1.67124	1.59147	2.08419	1.17905	1.56167	3.41057	0.338436	1.27797	-3.04273	1.0392	0.596605	1.38524	2.41098	-0.382298	0.807594	2.00129	1.15778	0.122913	0.438322	1.97834
Normal	384	5.21988	-0.729322	-1.14458	0.531303	0.434684	8.5827	-2.65686	-1.55062	NaN	5.88418	0.831694	1.17863	-0.501141	0.0999263	3.43025	0.804107	0.905045	3.23936	1.79679	0.411255	2.017	1.85455	2.07674	1.2259	1.60825	3.54859	0.214711	1.16021	-2.74689	0.990149	0.69477	1.54454	2.52871	-0.32896	1.3126	1.8868	1.19693	0.367956	0.482645	2.09797
Normal	388	5.08475	-0.799081	-1.14218	0.506634	0.464044	8.76027	-3.17966	-1.36546	NaN	5.81618	2.36797	1.61955	0.00516954	0.0543112	3.60808	1.27398	0.83203	3.03074	1.84063	0.438543	2.32401	2.01638	1.97671	1.25281	1.65887	3.49709	0.00126923	1.14049	-1.97229	0.925844	0.79932	1.4988	2.62096	-0.239938	1.81496	1.86367	1.29178	0.653643	0.473936	2.33728
Normal	392	5.05255	-0.814151	-1.18761	0.397852	0.430945	8.87412	-4.06841	-1.05723	NaN	5.87117	3.69081	2.14334	0.437514	0.0814945	3.48022	1.44632	0.77234	2.67265	1.9662	0.735253	2.61668	2.0712	1.83204	1.29306	1.81167	3.27171	-0.162946	1.28468	-1.0819	0.851111	0.973357	1.13571	2.55652	-0.184887	2.29454	1.91779	1.41462	0.951875	0.360809	2.68848
Normal	396	5.16513	-0.846893	-1.29571	0.335201	0.402963	8.96714	-4.87101	-1.1419	NaN	6.05227	4.20711	2.76994	0.788284	0.188748	3.0101	1.3563	0.750693	2.2744	2.15884	1.21775	2.9007	2.02819	1.72974	1.30497	1.99675	3.00644	-0.276384	1.59996	-0.487039	0.850145	1.15309	0.632558	2.48669	-0.0843371	2.6966	1.95015	1.52113	1.21947	0.206467	3.05889
Normal	400	5.39682	-0.982128	-1.43225	0.465468	0.423662	9.06004	-5.43167	-1.34684	NaN	6.2357	4.34016	3.45385	1.14038	0.361308	2.3586	1.27223	0.611692	1.89484	2.37525	1.54005	3.14172	1.93793	1.73689	1.23285	2.08039	2.8002	-0.398677	2.09906	-0.125311	0.916736	1.27832	0.311144	2.57663	0.108133	2.9546	1.97919	1.58176	1.41817	0.129692	3.34843
Normal	404	5.68147	-1.15843	-1.52185	0.681525	0.469277	9.11075	-5.98318	-1.26339	NaN	6.2795	4.7493	4.08136	1.47305	0.563625	1.91072	1.21414	0.220327	1.58895	2.63378	1.5565	3.29313	1.82217	1.85801	1.09634	2.06221	2.65287	-0.433586	2.82174	0.277592	0.974384	1.36567	0.328861	2.72109	0.272903	3.02437	2.05738	1.62086	1.53215	0.154342	3.52494
Normal	408	5.94489	-1.30355	-1.52735	0.815679	0.504248	9.09879	-6.54433	-1.1393	NaN	6.14898	4.87311	4.5719	1.7441	0.753101	1.70734	1.11313	-0.106592	1.35576	2.95272	1.39061	3.34349	1.64805	2.03391	0.952856	2.02084	2.57902	-0.292795	3.72526	0.754559	1.05997	1.43971	0.567195	2.79785	0.363342	2.9291	2.17033	1.6919	1.57188	0.196975	3.60147
Normal	412	6.18139	-1.45988	-1.47115	0.822324	0.490143	9.07207	-6.96515	-1.24451	NaN	5.97167	3.97897	4.92471	1.94027	0.901894	1.44559	0.992927	-0.124745	1.10482	3.29798	1.03427	3.33143	1.41874	2.19485	0.802332	2.00361	2.64601	-0.0458925	4.72056	1.14451	1.2378	1.46867	0.797138	2.83164	0.514208	2.74055	2.30725	1.79602	1.56309	0.197594	3.53232
Normal	416	6.46758	-1.5931	-1.37945	0.749627	0.407133	9.02919	-7.2023	-1.27952	NaN	5.82298	2.56833	5.20301	2.05065	1.01153	1.1524	0.826797	-0.0490712	0.767069	3.65529	0.504289	3.31899	1.17011	2.31836	0.643261	2.02583	2.79648	0.214711	5.73945	1.30004	1.44094	1.41072	0.901713	2.75715	0.799414	2.46954	2.46293	1.87688	1.52849	0.178766	3.26566
Normal	420	6.83903	-1.56941	-1.28638	0.740409	0.292994	8.93979	-7.13121	-1.00104	NaN	5.59793	1.37257	5.44124	2.12827	1.10917	1.09183	0.636755	0.00276636	0.310588	4.04081	0.0827025	3.34487	0.934615	2.42376	0.564233	2.06409	2.85313	0.498434	6.70002	1.18049	1.56443	1.30419	0.933719	2.49557	1.13896	2.06624	2.58948	1.88927	1.47543	0.200265	2.892
Normal	424	7.27526	-1.38671	-1.17663	0.988909	0.17022	8.8547	-6.53271	-0.53178	NaN	5.25654	0.381102	5.59078	2.23914	1.22748	1.15679	0.579142	0.150649	-0.270373	4.42641	-0.107172	3.39731	0.786425	2.48509	0.661477	2.06361	2.84093	0.853862	7.48916	0.902779	1.59377	1.24758	1.00008	2.20617	1.44862	1.58906	2.64859	1.85541	1.3991	0.241925	2.52552
Normal	428	7.77523	-1.12757	-0.965792	1.4699	-0.00252964	8.82206	-5.34582	0.0752115	NaN	4.97727	-0.420162	5.61966	2.33343	1.38451	1.07413	0.711297	0.393441	-0.856205	4.75235	-0.261626	3.43385	0.785783	2.43997	0.896081	2.02963	2.97945	1.21385	7.99922	0.68356	1.58759	1.2774	1.06337	2.0345	1.67696	1.22334	2.66719	1.84907	1.29839	0.228079	2.16403
Normal	432	8.29834	-0.7974	-0.70608	1.87263	-0.255493	8.78433	-3.72979	0.705633	NaN	4.93957	-0.74246	5.55059	2.37215	1.5756	0.966284	0.913058	0.670171	-1.28147	4.99811	-0.390498	3.41707	0.887502	2.32312	1.11008	2.05011	3.26504	1.40464	8.16284	0.696553	1.59119	1.33622	0.928665	1.87468	1.7703	1.01925	2.68303	1.89464	1.19117	0.288202	1.82467
Normal	436	8.75043	-0.412567	-0.560702	2.0157	-0.58037	8.66155	-2.00472	1.05684	NaN	5.11828	-0.663452	5.39522	2.4453	1.78016	1.09136	1.01943	0.945487	-1.50914	5.1716	-0.230866	3.32635	1.02507	2.20744	1.23118	2.17796	3.4888	1.38336	7.97484	0.93099	1.59253	1.36734	0.567112	1.63098	1.74918	0.782067	2.67467	1.94321	1.11396	0.634203	1.56663
Normal	440	9.11235	-0.0506934	-0.511758	2.03106	-0.935449	8.45538	-0.490498	1.17764	NaN	5.34691	-0.464712	5.14969	2.58727	1.97476	1.38612	0.969293	1.14449	-1.54532	5.26079	0.273157	3.1595	1.19023	2.07296	1.35909	2.36241	3.60837	1.26423	7.51628	1.12737	1.58235	1.37655	0.268128	1.37328	1.75498	0.367793	2.62006	1.97374	1.10411	1.08081	1.37502
Normal	444	9.4174	0.219849	-0.464512	2.03936	-1.19485	8.22915	0.652932	1.32282	NaN	5.50518	0.0667181	4.79284	2.70073	2.14453	1.68475	0.931345	1.30771	-1.35953	5.25229	0.910286	2.93939	1.36102	1.92414	1.53486	2.50846	3.65939	1.0687	6.92207	0.9509	1.57967	1.39675	0.263518	1.17467	1.9278	-0.0924473	2.55993	2.00849	1.17857	1.2771	1.25222
Normal	448	9.62472	0.342202	-0.461714	2.02709	-1.22345	8.02904	1.38795	1.35235	NaN	5.61894	1.19901	4.33709	2.70406	2.28715	1.88565	1.05499	1.53956	-1.03016	5.17273	1.50685	2.71506	1.49314	1.82066	1.64923	2.55399	3.56014	0.785085	6.28526	0.261763	1.57403	1.43292	0.431003	1.0448	2.25365	-0.412901	2.52445	2.04901	1.32564	1.29544	1.27724
Normal	452	9.67469	0.310428	-0.496148	1.99382	-1.05054	7.84817	1.73846	1.12069	NaN	5.79148	2.64681	3.89578	2.55706	2.41074	1.85792	1.10773	1.71862	-0.731756	5.07032	1.93816	2.54551	1.60049	1.73566	1.652	2.49545	3.32636	0.565741	5.63865	-0.806539	1.56237	1.44901	0.529092	0.980249	2.58968	-0.592056	2.50553	2.08086	1.51502	1.39388	1.46715
Normal	456	9.58525	0.189658	-0.457172	1.92262	-0.824905	7.63141	1.77327	0.88766	NaN	6.04089	4.04255	3.51656	2.26329	2.52804	1.68135	0.842254	1.66374	-0.496816	4.97515	2.10919	2.46119	1.74691	1.64016	1.57239	2.36245	3.09808	0.449595	4.99393	-1.92424	1.58613	1.40605	0.507824	0.991595	2.81379	-0.675211	2.52961	2.09611	1.71562	1.57247	1.74468
Normal	460	9.39638	0.0108428	-0.328407	1.78279	-0.606194	7.31278	1.58392	0.832108	NaN	6.22685	5.06935	3.10214	1.93338	2.65191	1.62359	0.496236	1.49608	-0.207512	4.90587	2.11716	2.44185	1.95149	1.56685	1.4361	2.19581	2.88164	0.222999	4.32796	-2.75905	1.63999	1.32371	0.487452	1.10424	2.89148	-0.596079	2.62257	2.09489	1.90748	1.72364	2.0259
Normal	464	9.14553	-0.19642	-0.146248	1.66477	-0.336693	6.91777	1.30972	0.829845	NaN	6.21178	5.35833	2.65826	1.67585	2.7924	1.63907	0.387592	1.47536	0.187124	4.87602	2.15449	2.44872	2.12916	1.4752	1.31887	2.05332	2.66533	-0.122261	3.65313	-3.19306	1.68913	1.28207	0.52203	1.31262	2.85626	-0.304173	2.73929	2.08446	2.08148	1.82226	2.24948
Normal	468	8.90201	-0.30751	0.079112	1.69319	0.022262	6.58335	1.08337	0.789501	NaN	6.09074	5.18485	2.32879	1.47206	2.95259	1.46976	0.440291	1.59571	0.620685	4.86359	2.25769	2.47362	2.18216	1.33876	1.2508	1.98651	2.57344	-0.334013	3.15098	-3.22132	1.75912	1.3257	0.464621	1.56445	2.76967	0.128737	2.82383	2.08275	2.23248	1.91244	2.3779
Normal	472	8.69003	-0.254679	0.309383	1.83625	0.441071	6.39939	0.964923	0.720248	NaN	6.12901	5.01394	2.15947	1.24792	3.12461	1.15609	0.449875	1.63364	1.01529	4.81328	2.32656	2.5462	2.15147	1.26289	1.16192	2.00247	2.57487	-0.384296	3.07435	-2.79689	1.85709	1.40555	0.168511	1.79433	2.65184	0.624618	2.88	2.12613	2.35497	2.02065	2.39643
Normal	476	8.45846	-0.144396	0.546066	1.9218	0.899583	6.33639	0.971411	0.593727	NaN	6.42233	4.44437	2.06929	0.978907	3.28811	0.933754	0.361608	1.55092	1.32899	4.6959	2.27962	2.68851	2.13814	1.29004	1.07665	2.07294	2.44912	-0.468622	3.46754	-2.11386	1.91945	1.46975	-0.225242	1.92109	2.49052	1.19479	2.94324	2.21388	2.44471	2.05358	2.33671
Normal	480	8.20151	-0.101528	0.852518	1.82612	1.4104	6.35849	1.01661	0.436812	NaN	6.74648	3.17988	1.95623	0.743698	3.4156	0.87627	0.218475	1.5292	1.54659	4.55637	2.13363	2.86984	2.152	1.32509	1.10021	2.1696	2.23935	-0.668277	4.0964	-1.70302	1.9324	1.54224	-0.392387	1.90122	2.31475	1.86515	3.04187	2.28683	2.50302	2.00917	2.29503
Normal	484	7.95279	-0.167557	1.17622	1.67466	1.91514	6.46299	0.914086	0.405617	NaN	6.82944	1.71459	1.78252	0.662628	3.48176	0.918122	0.0779852	1.57089	1.67338	4.46849	1.97566	3.03526	2.20244	1.30841	1.22958	2.26156	2.22472	-0.909842	4.72094	-1.78984	1.95661	1.64687	-0.197768	1.79903	2.15091	2.56445	3.17312	2.34091	2.53833	2.08333	2.34099
Normal	488	7.6904	-0.344525	1.33111	1.71147	2.26403	6.6257	0.656556	0.538627	NaN	6.65531	0.495894	1.63749	0.693274	3.47375	0.943655	-0.0435244	1.4759	1.76538	4.44161	1.85767	3.17823	2.32227	1.24464	1.37669	2.30429	2.35148	-1.04803	5.33379	-1.97069	1.998	1.74292	0.140634	1.68027	1.97289	3.15182	3.27273	2.42207	2.56257	2.257	2.43773
Normal	492	7.40636	-0.593543	1.25334	1.89974	2.39299	6.82032	0.510316	0.696933	NaN	6.34616	-0.0115539	1.59825	0.642541	3.3974	0.847055	-0.0564701	1.24309	1.9015	4.44931	1.76268	3.32668	2.42513	1.14896	1.48053	2.30066	2.29067	-0.975077	5.99901	-1.87554	2.02488	1.79124	0.2421	1.53185	1.77873	3.52703	3.27618	2.50349	2.58395	2.28717	2.51054
Normal	496	7.16816	-0.858723	1.08468	1.99798	2.39827	7.05103	0.611752	0.835198	NaN	5.87452	0.556743	1.59657	0.484833	3.27705	0.72292	0.179496	1.06497	2.0649	4.52472	1.65706	3.46995	2.40246	1.06053	1.56235	2.31589	2.09731	-0.754785	6.6191	-1.55139	2.10458	1.80469	-0.0271344	1.3876	1.61184	3.64833	3.22774	2.5454	2.60176	2.18535	2.53011
Normal	500	7.038	-1.11839	0.9329	1.98084	2.37975	7.30641	0.722551	0.928785	NaN	5.14879	1.58897	1.58986	0.443236	3.1487	0.780678	0.491083	1.01007	2.17705	4.70341	1.50861	3.57789	2.28535	1.00214	1.69736	2.38153	2.12724	-0.527424	7.11717	-1.06769	2.2952	1.80517	-0.3702	1.34693	1.51161	3.51341	3.20917	2.56829	2.60728	2.13552	2.51842
Normal	504	7.05669	-1.32401	0.769282	1.9648	2.3384	7.52254	0.605558	0.863854	NaN	4.30529	2.24186	1.63203	0.632715	3.04952	1.05996	0.555833	1.04944	2.24504	4.93939	1.27831	3.65944	2.1689	0.973419	1.88658	2.50551	2.35417	-0.301017	7.64756	-0.507182	2.44249	1.78895	-0.481	1.426	1.51093	3.2122	3.18513	2.56783	2.5916	2.15788	2.51648
Normal	508	7.27079	-1.38269	0.588874	1.93833	2.2534	7.65266	0.318501	0.711593	NaN	3.65322	2.5076	1.70977	0.83587	3.0073	1.47666	0.46344	1.20144	2.31775	5.17945	0.976614	3.73628	2.13374	1.00849	2.029	2.70496	2.47063	0.022568	8.30883	-0.139148	2.38808	1.75727	-0.479377	1.53966	1.59038	2.88831	3.08479	2.519	2.55456	2.19727	2.51586
Normal	512	7.63787	-1.28921	0.460295	1.86792	2.172	7.74397	-0.0294301	0.661827	NaN	3.36365	2.64653	1.80195	0.828024	3.03288	1.87556	0.475623	1.46663	2.39846	5.39918	0.727501	3.80849	2.20261	1.1083	2.07333	2.8982	2.48147	0.458848	8.85653	0.007631	2.29487	1.74606	-0.633999	1.59758	1.64977	2.55971	2.98169	2.4484	2.50608	2.24322	2.43273
Normal	516	8.00855	-1.14827	0.435667	1.82785	2.16424	7.85971	-0.458213	0.69797	NaN	3.39123	2.50566	1.95015	0.736376	3.11591	2.05164	0.516948	1.79487	2.51139	5.55235	0.637911	3.87843	2.2622	1.19013	2.09169	2.96443	2.60714	0.900726	8.98357	0.173112	2.42106	1.78013	-0.942828	1.57592	1.61528	2.10716	3.01382	2.38974	2.45946	2.32146	2.19346
Normal	520	8.29141	-1.03604	0.476703	1.92916	2.21273	7.95683	-0.943656	0.68368	NaN	3.61435	1.72039	2.06414	0.800373	3.2281	2.08673	0.439083	2.11794	2.68245	5.60492	0.655907	3.93874	2.16208	1.22547	2.13527	2.90714	2.8649	1.24915	8.71011	0.388604	2.72031	1.80708	-1.28101	1.52677	1.51382	1.50784	3.18121	2.35428	2.4217	2.50358	1.8253
Normal	524	8.48696	-0.967639	0.488409	2.18661	2.22574	7.91022	-1.28823	0.554221	NaN	3.90473	0.290988	1.97933	0.978895	3.33261	2.28055	0.357848	2.32497	2.81236	5.54793	0.710493	3.9447	1.89452	1.29625	2.13143	2.76959	3.09554	1.50296	8.33102	0.665108	2.96391	1.74573	-1.58444	1.46026	1.4427	0.894097	3.37733	2.36947	2.3902	2.81597	1.44999
Normal	528	8.5953	-0.951492	0.519827	2.40857	2.1391	7.64889	-1.29795	0.377035	NaN	4.19288	-1.12656	1.74306	1.09071	3.39835	2.65717	0.378329	2.34125	2.77792	5.35555	0.774344	3.87859	1.57447	1.44297	2.03639	2.5883	3.1713	1.70492	8.09206	1.07497	3.03315	1.59087	-1.67124	1.33929	1.48747	0.335201	3.53826	2.44742	2.35791	3.20775	1.21041
Normal	532	8.66909	-0.964687	0.724559	2.36501	1.97148	7.24842	-1.05612	0.281806	NaN	4.55618	-1.75816	1.53642	1.12631	3.41119	3.04858	0.369813	2.25556	2.59542	5.05682	0.76577	3.8157	1.30578	1.60179	1.94156	2.47642	3.11988	1.83794	7.9862	1.28325	2.94877	1.39419	-1.32385	1.26485	1.60588	-0.193134	3.63373	2.54431	2.3209	3.64212	1.19601
Normal	536	8.80715	-0.965533	0.990724	2.10937	1.80915	6.85	-0.754841	0.236464	NaN	5.04831	-1.4478	1.45448	1.17139	3.37792	3.3964	0.266677	2.20155	2.32249	4.76225	0.73019	3.84845	1.11891	1.73023	1.91891	2.49421	3.14426	1.85315	7.86415	1.0236	2.87182	1.17874	-0.705378	1.38573	1.66203	-0.644287	3.63315	2.62668	2.28191	4.03121	1.42115
Normal	540	8.98912	-0.955662	1.04305	1.91527	1.71477	6.49487	-0.26381	0.141556	NaN	5.47573	-0.678835	1.52433	1.19308	3.32013	3.6935	0.260472	2.19577	2.03155	4.52945	0.880574	3.97362	1.00036	1.86697	1.95073	2.57149	3.3622	1.76554	7.70919	0.682342	2.96225	0.958609	-0.284148	1.64991	1.59999	-0.956789	3.5838	2.7241	2.24768	4.21043	1.84083
Normal	544	9.1128	-0.93812	0.920068	1.96076	1.68255	6.11946	0.709887	0.0856978	NaN	5.59626	-0.0263868	1.72497	1.1122	3.26209	3.9446	0.437593	2.21752	1.90123	4.34137	1.20558	4.10371	0.961841	2.02346	2.04104	2.67095	3.61665	1.60097	7.64323	0.415467	3.09145	0.78229	-0.240356	1.90275	1.49429	-1.15309	3.59876	2.85525	2.22308	4.16568	2.34765
Normal	548	9.14711	-0.902185	0.875853	2.18788	1.71458	5.68121	2.20235	0.149871	NaN	5.45892	0.36102	1.98164	0.995422	3.21777	4.15985	0.596841	2.26055	1.96647	4.20428	1.46836	4.15974	1.0548	2.11124	2.18685	2.79862	3.71282	1.36101	7.67006	-0.223481	3.04597	0.678927	-0.253436	2.0491	1.47138	-1.2305	3.72619	2.97061	2.20835	4.0819	2.8185
Normal	552	9.1172	-0.895472	0.984951	2.32961	1.80944	5.22905	4.04056	0.238501	NaN	5.33161	0.826636	2.26944	0.961824	3.18475	4.27556	0.653411	2.26897	1.97959	4.13292	1.60975	4.13335	1.30233	2.04712	2.30911	2.90621	3.58535	1.07301	7.63565	-1.19491	2.90354	0.628115	0.0258423	2.0428	1.57775	-1.13273	3.89839	3.03426	2.20179	4.076	3.21127
Normal	556	9.08748	-0.967094	1.16093	2.18026	1.89984	4.85719	5.9315	0.295288	NaN	5.34095	1.68344	2.64033	1.00028	3.14769	4.22637	0.772195	2.19489	1.82327	4.10716	1.73218	4.07115	1.67566	1.88024	2.3864	2.95147	3.26164	0.7213	7.4644	-1.88987	2.81419	0.606071	0.462901	1.90004	1.71592	-0.845684	3.98812	3.06442	2.20668	4.0823	3.52646
Normal	560	9.12938	-1.08486	1.31114	1.9137	1.95354	4.58051	7.50634	0.34958	NaN	5.37631	2.5817	3.11194	1.07261	3.09067	4.04616	0.966307	2.05706	1.64056	4.09974	1.83827	3.99613	2.15406	1.72557	2.48074	2.94598	2.91447	0.281327	7.27092	-2.10127	2.76326	0.595206	0.600392	1.64836	1.80052	-0.4005	3.91242	3.04083	2.23497	4.03092	3.69876
Normal	564	9.19537	-1.19904	1.37156	1.81498	2.0343	4.32779	8.61125	0.349374	NaN	5.37849	2.75583	3.61466	1.1796	3.00982	3.77547	1.05417	1.90679	1.50213	4.09088	1.88125	3.8851	2.71485	1.62164	2.53853	2.92167	2.68229	-0.132251	7.21029	-1.9599	2.75027	0.57606	0.347182	1.3235	1.86197	0.153315	3.72174	2.9237	2.30173	3.97158	3.66455
Normal	568	9.19583	-1.27072	1.36085	1.82782	2.1808	4.08061	9.24284	0.199436	NaN	5.42724	2.00293	4.0564	1.21519	2.91842	3.36935	1.03901	1.7853	1.41844	4.07635	1.93769	3.75766	3.26212	1.55674	2.43971	2.92433	2.44522	-0.426549	7.2833	-1.45651	2.79528	0.56795	0.156148	1.1003	1.93088	0.781208	3.56169	2.77803	2.4122	3.96364	3.45455
Normal	572	9.17206	-1.23103	1.35582	1.7788	2.36301	3.87653	9.30256	-0.0297468	NaN	5.45329	0.914088	4.3942	1.07018	2.842	2.8915	1.06256	1.64549	1.47956	4.07457	2.18051	3.70583	3.68619	1.54169	2.24827	2.97482	2.17346	-0.706113	7.3433	-0.760455	2.84122	0.621403	0.328952	1.11773	2.00365	1.4821	3.54069	2.69671	2.55133	3.9925	3.12277
Normal	576	9.18241	-1.02414	1.38814	1.72203	2.55821	3.722	8.86958	-0.138308	NaN	5.26379	0.204304	4.60442	0.855459	2.80577	2.57578	1.10344	1.4402	1.69341	4.08046	2.66369	3.7821	3.99021	1.56284	2.12204	3.05338	2.13227	-1.0388	7.2992	-0.342896	2.8939	0.743099	0.617122	1.25936	2.06409	2.19201	3.66129	2.67495	2.68648	4.03926	2.70791
Normal	580	9.17147	-0.683083	1.4497	1.75018	2.75446	3.62881	8.1916	-0.143437	NaN	4.91056	0.346392	4.65497	0.719538	2.82233	2.45672	1.12251	1.31296	1.97485	4.05198	3.11828	3.94822	4.25698	1.5872	2.06474	3.16732	2.38219	-1.23538	7.22978	-0.331314	3.02016	0.892432	0.774727	1.42793	2.06605	2.81146	3.85205	2.71584	2.78295	4.0839	2.28149
Normal	584	9.09797	-0.355552	1.51829	1.82861	2.89738	3.60493	7.20666	-0.241651	NaN	4.6285	1.48381	4.57854	0.587562	2.88637	2.36075	1.21528	1.38036	2.26742	3.98332	3.15741	4.15071	4.48356	1.61917	1.99222	3.31339	2.63309	-1.03982	7.24742	-0.323858	3.19286	1.05101	0.934986	1.71438	2.03677	3.3734	4.03321	2.8777	2.82257	4.10409	1.89461
Normal	588	9.02841	-0.206355	1.55598	1.89896	2.9529	3.59468	5.81085	-0.382448	NaN	4.42324	3.03455	4.44041	0.32233	2.97747	2.29532	1.36165	1.45963	2.45568	3.92855	2.80931	4.35092	4.54069	1.66098	1.89273	3.39119	2.75474	-0.460839	7.32868	-0.0869616	3.35868	1.22504	1.16174	2.13623	2.09551	3.91553	4.14684	3.12073	2.81206	4.12927	1.51963
Normal	592	9.04058	-0.217287	1.61119	1.91072	3.02854	3.58273	4.33111	-0.396761	NaN	4.09401	3.85	4.1907	-0.0405421	3.06849	2.34248	1.43607	1.41634	2.3882	3.92079	2.49441	4.504	4.3739	1.71406	1.80514	3.32764	2.8974	0.238876	7.35644	0.170373	3.52271	1.38946	1.19758	2.60422	2.25844	4.25477	4.15109	3.3318	2.77582	4.10213	1.12583
Normal	596	9.10475	-0.211607	1.80503	1.85847	3.25956	3.6373	3.09318	-0.372761	NaN	3.63977	3.39165	3.74053	-0.40717	3.13442	2.44768	1.44576	1.48891	2.04503	3.93805	2.42942	4.59889	4.14666	1.80424	1.77329	3.21146	3.12392	0.89537	7.28721	0.313872	3.67918	1.50424	0.887251	3.06821	2.40687	4.21907	4.04139	3.50031	2.73831	3.87188	0.742943
Normal	600	9.11273	-0.114462	2.08683	1.83626	3.5882	3.74671	2.04492	-0.47873	NaN	3.30338	2.1666	3.17186	-0.755086	3.15919	2.58358	1.38005	1.83696	1.5253	3.97726	2.49606	4.68858	4.02154	1.89305	1.83026	3.14636	3.29652	1.52987	7.20892	0.378431	3.8163	1.57634	0.449814	3.45074	2.44801	3.94352	3.88431	3.67209	2.70814	3.54976	0.416298
Normal	604	9.05281	0.0340131	2.24076	1.9159	3.86232	3.80472	1.03585	-0.708849	NaN	3.2189	0.789541	2.66065	-1.00975	3.13995	2.74356	1.11818	2.1367	0.973278	4.07167	2.55739	4.81999	3.9204	1.9129	1.95643	3.07977	3.28598	2.08933	7.24185	0.269753	3.94654	1.63863	0.260719	3.67767	2.39094	3.66063	3.76097	3.83788	2.67406	3.45528	0.166581
Normal	608	9.02989	0.241976	2.19533	2.06086	4.0555	3.79566	0.0259697	-0.910667	NaN	3.31918	-0.468069	2.23082	-1.0669	3.08848	2.90074	0.70665	2.08776	0.518594	4.20488	2.56114	4.96338	3.70091	1.90415	2.11455	2.91093	3.11762	2.45456	7.42286	-0.0171726	4.05743	1.70052	0.510547	3.76747	2.31535	3.41982	3.67625	3.98614	2.61761	3.64093	0.0213565
Normal	612	9.07746	0.483884	2.06732	2.19348	4.20859	3.81472	-0.794991	-0.913139	NaN	3.52847	-1.51528	1.76079	-0.9797	3.02678	3.13963	0.364049	1.94808	0.202444	4.30466	2.55806	5.04485	3.4178	1.91267	2.33404	2.66928	2.87106	2.64487	7.70969	-0.241407	4.15293	1.76437	0.958364	3.70946	2.26459	3.18582	3.59014	4.119	2.53276	3.88797	0.0411483
Normal	616	9.12	0.658332	1.96972	2.2189	4.31211	3.92798	-1.01351	-0.7329	NaN	3.7734	-2.61561	1.19551	-0.832919	2.97677	3.50187	0.190544	2.11267	0.0267173	4.32987	2.65691	5.02063	3.22884	1.87239	2.64656	2.47216	2.5748	2.74466	8.05379	-0.295627	4.29027	1.81818	1.1189	3.4787	2.1919	2.94338	3.50412	4.21484	2.4373	4.00996	0.260015
Normal	620	9.08457	0.788903	1.93819	2.09831	4.34814	4.12374	-0.492415	-0.596991	NaN	3.93163	-4.01433	0.627265	-0.582045	2.94955	3.86939	0.127899	2.5063	-0.0282479	4.29955	2.74056	4.89758	3.19068	1.74534	2.94946	2.37204	2.31147	2.76036	8.396	-0.292081	4.44913	1.80547	0.908433	3.16494	2.08016	2.62934	3.46212	4.27548	2.36408	3.96698	0.629072
Normal	624	8.94211	0.9571	1.9065	1.97867	4.31416	4.34768	0.379626	-0.679376	NaN	3.97403	-5.45957	0.206977	-0.248522	2.94169	4.19365	0.146345	2.77647	-0.068866	4.2776	2.50539	4.70679	3.23632	1.61322	3.10073	2.3387	2.20524	2.65502	8.67246	-0.250151	4.52574	1.70656	0.772302	2.84909	1.98996	2.19538	3.51538	4.32348	2.33788	3.90142	1.06678
Normal	628	8.73961	1.03815	1.79541	2.01628	4.20481	4.51972	1.21072	-0.892188	NaN	4.01445	-6.76711	0.0355761	0.0684653	2.94211	4.50633	0.304303	2.80757	-0.164538	4.3108	1.95558	4.48655	3.24596	1.56222	3.12863	2.34277	2.23276	2.41527	8.86089	-0.140506	4.53896	1.6103	0.942858	2.55796	1.94032	1.71086	3.66476	4.34974	2.35658	3.97732	1.51947
Normal	632	8.55017	0.859644	1.70886	2.09429	4.05376	4.56925	1.97219	-0.968007	NaN	4.13995	-7.88036	0.0898222	0.446569	2.94344	4.77921	0.584531	2.72926	-0.19815	4.32916	1.4239	4.2853	3.15558	1.59073	3.14239	2.39996	2.27373	2.07759	8.89144	-0.179667	4.61363	1.60055	1.09083	2.41256	1.90326	1.27416	3.82	4.34926	2.39388	4.1507	1.94253
Normal	636	8.35158	0.515571	1.78133	2.00222	3.93419	4.48299	2.71004	-0.806792	NaN	4.36561	-8.26578	0.293975	0.970763	2.9496	4.95183	0.820892	2.62866	-0.0360488	4.22176	1.10731	4.1401	3.04016	1.64304	3.12407	2.55425	2.25191	1.6513	8.63624	-0.664035	4.72991	1.6435	0.959389	2.49183	1.91848	0.931014	3.90681	4.33182	2.42056	4.31001	2.28367
Normal	640	8.10646	0.269166	1.90671	1.78101	3.87827	4.33912	3.30727	-0.601072	NaN	4.68121	-7.54728	0.65762	1.44388	2.9733	4.90775	0.941226	2.47934	0.26936	4.01914	1.03364	4.03651	3.03617	1.66798	3.0216	2.81134	2.12161	1.0458	8.153	-1.52497	4.75223	1.66744	0.757759	2.64264	2.05845	0.713392	3.96175	4.28269	2.42529	4.42465	2.50646
Normal	644	7.88085	0.269344	1.95953	1.61742	3.86914	4.26927	3.68818	-0.488359	NaN	4.95905	-6.27626	1.16448	1.67663	3.02638	4.55172	1.10345	2.19817	0.617686	3.82238	1.19743	3.92681	3.18768	1.62389	2.85976	3.09397	1.94055	0.250363	7.66714	-2.40234	4.68501	1.65974	0.658657	2.70114	2.30498	0.648373	4.04247	4.19107	2.41695	4.41679	2.57471
Normal	648	7.74077	0.431036	2.01671	1.55295	3.89943	4.30366	3.98311	-0.407156	NaN	5.04419	-5.18656	1.64883	1.77594	3.10924	4.05286	1.42549	1.80944	1.06153	3.62961	1.3799	3.80203	3.40039	1.50779	2.63045	3.30897	1.87744	-0.542927	7.25177	-3.03649	4.61175	1.62158	0.475826	2.65512	2.5801	0.72007	4.14654	4.06922	2.41007	4.23794	2.44009
Normal	652	7.6749	0.553339	2.11803	1.49072	3.96274	4.31973	4.35708	-0.355986	NaN	5.01037	-4.46741	2.01449	1.87228	3.20771	3.70002	1.76209	1.61193	1.64903	3.42326	1.30773	3.69618	3.50602	1.40247	2.32594	3.41842	1.95146	-1.14296	6.84342	-3.28334	4.48869	1.52567	0.103579	2.49757	2.82501	0.86221	4.22952	3.93315	2.40913	4.02109	2.1256
Normal	656	7.66131	0.582182	2.16631	1.36187	4.0326	4.23114	4.88927	-0.36164	NaN	4.99191	-4.07914	2.31857	1.9161	3.29991	3.49236	1.90201	1.78222	2.20767	3.2799	1.10002	3.62263	3.42977	1.38083	2.04025	3.42653	2.00658	-1.47787	6.46915	-3.07922	4.30595	1.38276	-0.241301	2.25215	2.95929	1.03367	4.23037	3.81987	2.40688	3.85303	1.74684
Normal	660	7.7127	0.629998	2.11493	1.19923	4.09425	4.08682	5.61461	-0.304394	NaN	4.93004	-3.9228	2.55545	1.86035	3.36865	3.24094	1.86703	2.00596	2.53713	3.25313	1.09927	3.5766	3.32856	1.39183	1.83255	3.3723	2.02069	-1.53364	6.20447	-2.61172	4.22612	1.27724	-0.419832	2.0534	2.91497	1.31543	4.12977	3.75839	2.3951	3.65443	1.37025
Normal	664	7.85774	0.733634	2.00508	1.06184	4.14432	3.93336	6.45885	-0.117755	NaN	4.79918	-3.64696	2.69971	1.76721	3.41212	2.9687	1.84273	2.01535	2.67247	3.30525	1.40202	3.58045	3.393	1.35538	1.66877	3.32587	2.11213	-1.37112	6.07276	-2.11783	4.29781	1.27401	-0.554862	1.92886	2.76584	1.80109	3.98926	3.70832	2.3754	3.45554	0.977471
Normal	668	8.06387	0.822629	1.91581	0.92284	4.1528	3.72977	7.25213	0.152436	NaN	4.71295	-3.03808	2.81005	1.71532	3.44444	2.85733	1.90025	1.97022	2.77792	3.38803	1.85079	3.64791	3.54607	1.28211	1.54325	3.33778	2.27087	-1.08453	6.07099	-1.58077	4.36269	1.35153	-0.699476	1.76716	2.65518	2.3806	3.88498	3.61241	2.3611	3.4004	0.541566
Normal	672	8.24994	0.852365	1.89276	0.807257	4.08172	3.43829	7.87748	0.516415	NaN	4.65331	-2.61364	2.85235	1.71169	3.48674	3.02166	2.01358	2.04186	2.93949	3.46575	2.19609	3.73447	3.63342	1.23044	1.4676	3.42273	2.38212	-0.688253	6.13869	-1.03487	4.36199	1.47081	-0.716805	1.62759	2.6134	2.85402	3.84744	3.47053	2.37032	3.46376	-0.00177695
Normal	676	8.41514	0.804345	1.84141	0.90218	3.94586	3.12009	8.20335	0.865907	NaN	4.47938	-2.97048	2.76378	1.70291	3.55419	3.478	2.18156	2.19607	3.12271	3.50254	2.2188	3.78597	3.74037	1.21732	1.44448	3.56874	2.42662	-0.150689	6.12702	-0.778482	4.38795	1.627	-0.532808	1.67592	2.58967	3.2242	3.88335	3.31258	2.41781	3.50854	-0.689138
Normal	680	8.58375	0.700873	1.69156	1.20342	3.80906	2.85168	8.10007	1.01924	NaN	4.17833	-3.4765	2.6518	1.66681	3.6469	4.03922	2.33266	2.31113	3.21072	3.47823	2.03978	3.80719	4.0032	1.20893	1.51305	3.71133	2.43908	0.495721	5.95929	-0.921087	4.49112	1.79864	-0.211293	1.82121	2.56691	3.6034	3.97524	3.16445	2.50998	3.47211	-1.3915
Normal	684	8.6707	0.62445	1.59173	1.42746	3.7099	2.59042	7.76976	1.14929	NaN	3.85612	-3.0816	2.56367	1.58704	3.75042	4.41543	2.43909	2.27029	3.11704	3.37593	2.074	3.85037	4.36414	1.21296	1.70233	3.77278	2.39848	1.16721	5.77062	-1.24553	4.6585	1.95051	0.170966	1.86644	2.52841	3.9455	4.05606	3.0557	2.64292	3.33638	-1.97034
Normal	688	8.62905	0.59021	1.63316	1.52226	3.64923	2.27772	7.59826	1.50253	NaN	3.58545	-2.31877	2.37126	1.39677	3.84376	4.56279	2.68041	2.11022	2.88056	3.20276	2.40426	3.96034	4.68188	1.30096	2.00348	3.76493	2.30552	1.82802	5.72362	-1.58991	4.83573	2.09561	0.471398	1.86973	2.44141	4.1589	4.06277	3.00606	2.80145	3.15329	-2.43883
Normal	692	8.5664	0.551046	1.62719	1.65789	3.65113	1.97276	7.57102	1.87049	NaN	3.40138	-2.2986	2.06922	1.12961	3.90925	4.57378	3.0285	2.00705	2.5675	3.0253	2.6876	4.13655	4.85067	1.46657	2.36933	3.76519	2.21694	2.43012	5.7701	-1.82061	4.96287	2.24934	0.455823	1.95591	2.34117	4.30342	4.01295	2.99538	2.96088	3.07467	-2.80879
Normal	696	8.55899	0.532982	1.44995	1.7559	3.72611	1.72558	7.39868	1.98375	NaN	3.38443	-2.57183	1.76956	0.921597	3.93734	4.43773	3.09796	2.09781	2.1847	2.88925	2.74505	4.33415	4.8577	1.61515	2.66289	3.79834	2.14308	2.83267	5.78472	-1.76835	5.08312	2.36474	0.0942162	2.0581	2.30672	4.42728	3.96903	2.99985	3.09289	3.18229	-3.04022
Normal	700	8.55213	0.543307	1.27339	1.66222	3.80202	1.51669	7.08664	1.95377	NaN	3.62812	-2.26542	1.48349	0.757882	3.92629	4.19601	2.82389	2.37185	1.78116	2.75397	2.67951	4.50663	4.82599	1.71648	2.76964	3.82318	2.06179	3.02182	5.81121	-1.59322	5.23647	2.41394	-0.312785	2.12276	2.3707	4.42048	3.94929	3.05273	3.1759	3.39389	-3.1259
Normal	704	8.48117	0.494178	1.25383	1.48722	3.82028	1.39391	6.81114	1.94234	NaN	4.09034	-1.57397	1.23908	0.529895	3.87896	3.9116	2.59215	2.66104	1.47779	2.59872	2.55201	4.64155	4.88857	1.79249	2.75164	3.8116	1.97471	3.16996	5.97781	-1.59408	5.31291	2.44755	-0.510757	2.24383	2.5219	4.18186	3.91941	3.16607	3.20342	3.58116	-2.99915
Normal	708	8.37401	0.359881	1.31595	1.39536	3.82261	1.4133	6.58494	1.90369	NaN	4.60013	-0.792801	1.14807	0.278546	3.79973	3.53336	2.57605	2.83896	1.35666	2.48687	2.35084	4.74473	5.07536	1.84281	2.73019	3.80182	1.82335	3.31201	6.25121	-1.70962	5.26086	2.50673	-0.553241	2.47262	2.71841	3.73671	3.86441	3.24382	3.18376	3.68905	-2.54032
Normal	712	8.31711	0.177588	1.35152	1.36205	3.87963	1.49117	6.45493	1.78344	NaN	5.04553	-0.00527969	1.17833	0.117301	3.69344	3.13275	2.63027	2.94377	1.43373	2.44116	2.11918	4.8067	5.32944	1.88883	2.7451	3.86487	1.49667	3.31521	6.46292	-1.91427	5.21029	2.56949	-0.601471	2.73863	2.90851	3.15921	3.83302	3.23248	3.13036	3.73361	-1.78955
Normal	716	8.30481	-0.0508121	1.40125	1.24778	4.02241	1.53251	6.54674	1.6487	NaN	5.39395	0.169873	1.16253	0.079517	3.56496	2.95318	2.63774	3.00301	1.67052	2.38966	1.94197	4.79904	5.54061	1.94314	2.78906	4.00732	1.02418	3.08764	6.57525	-2.49207	5.20658	2.59811	-0.707244	2.94315	3.08754	2.52248	3.89302	3.23505	3.05155	3.74522	-0.921627
Normal	720	8.22791	-0.259966	1.58823	1.03835	4.21153	1.55965	6.74111	1.59588	NaN	5.56197	-0.679798	1.09069	0.136771	3.41882	3.11794	2.54741	3.01797	1.96773	2.29076	1.8293	4.6962	5.68569	1.94816	2.82008	4.15604	0.627388	2.60781	6.69508	-3.34305	5.157	2.57545	-0.774166	3.02081	3.27309	1.89494	4.076	3.31562	2.9479	3.78418	-0.0156505
Normal	724	8.07317	-0.336496	1.95818	0.931654	4.35637	1.57993	6.83541	1.63244	NaN	5.49249	-1.7948	1.11241	0.22502	3.26037	3.59525	2.39332	3.02306	2.25132	2.17692	1.71446	4.50034	5.85683	1.88726	2.77525	4.24946	0.50772	1.99164	6.8013	-3.92063	5.06726	2.51892	-0.625336	2.97239	3.44724	1.34365	4.36731	3.36921	2.81984	3.89965	0.948978
Normal	728	7.9062	-0.285322	2.42057	1.01417	4.42615	1.53373	6.93896	1.65378	NaN	5.27897	-2.18363	1.25354	0.296315	3.09907	4.24646	2.32857	2.96148	2.52191	2.08162	1.66435	4.25112	6.02432	1.84874	2.65218	4.27875	0.657162	1.42301	6.76283	-4.00203	5.01088	2.45935	-0.244921	2.84953	3.59237	0.948341	4.68813	3.30025	2.67798	4.00297	1.91477
Normal	732	7.68995	-0.188102	2.84085	1.08997	4.46539	1.43364	7.17607	1.55227	NaN	5.00542	-1.98661	1.41333	0.386678	2.95023	4.78395	2.38178	2.80742	2.75546	2.02868	1.84717	4.00556	6.03667	1.8585	2.50173	4.26887	0.921861	0.873919	6.57465	-3.71196	4.98902	2.38197	0.115861	2.66379	3.73533	0.758141	4.91729	3.16267	2.54688	4.01458	2.72566
Normal	736	7.37885	-0.105066	3.13352	1.0169	4.5116	1.36238	7.34862	1.34191	NaN	4.6277	-2.02642	1.59629	0.552701	2.83232	5.03494	2.36399	2.67323	2.90809	2.03401	2.16139	3.79823	5.86072	1.81434	2.33136	4.25287	1.21054	0.252435	6.30845	-3.13347	4.99061	2.24741	0.268204	2.33684	3.89226	0.748913	4.99878	3.05185	2.45685	4.03484	3.25338
Normal	740	7.04939	-0.0630933	3.29996	0.838192	4.58465	1.34697	7.40179	1.11667	NaN	4.15538	-2.46931	1.88448	0.761723	2.76	5.16102	2.14863	2.53793	3.00456	2.06461	2.26907	3.62077	5.56577	1.68288	2.09346	4.22533	1.55555	-0.290383	6.02844	-2.42279	5.008	2.07756	0.32567	1.78027	3.99837	0.844556	4.982	2.96885	2.42747	4.06749	3.45417
Normal	744	6.78572	-0.00673287	3.41337	0.589124	4.65642	1.36916	7.69267	0.928172	NaN	3.71408	-2.90575	2.27905	0.889255	2.73787	5.34167	1.83777	2.32037	3.08807	2.06779	2.06924	3.44684	5.26077	1.55858	1.80939	4.16497	1.94649	-0.595902	5.82805	-1.83539	5.00871	1.9381	0.440394	1.04194	3.96847	0.942052	4.9449	2.87168	2.45375	3.9383	3.34855
Normal	748	6.58506	0.126667	3.48376	0.327907	4.64223	1.43037	8.45213	0.776713	NaN	3.35788	-3.22064	2.723	0.861583	2.75929	5.54182	1.58885	2.14899	3.19614	2.02755	1.77126	3.27832	5.10264	1.485	1.617	4.09864	2.25679	-0.715729	5.72162	-1.50403	5.00368	1.84404	0.571385	0.300162	3.79266	0.973311	4.9302	2.80577	2.50644	3.70359	3.01068
Normal	752	6.41275	0.271876	3.43926	0.188285	4.53288	1.53006	9.54117	0.63683	NaN	3.05842	-3.42669	3.12559	0.798703	2.81028	5.77928	1.43579	2.14537	3.38549	1.93911	1.55029	3.16049	5.10084	1.43519	1.59664	4.0532	2.438	-0.66518	5.65126	-1.43663	5.02875	1.74916	0.677571	-0.295218	3.51598	0.963328	4.93222	2.8366	2.54849	3.63548	2.52313
Normal	756	6.2761	0.337267	3.32908	0.197212	4.41763	1.65425	10.7398	0.472214	NaN	2.85996	-3.30755	3.3396	0.878996	2.874	6.23541	1.39556	2.34415	3.59987	1.78955	1.43569	3.15057	5.07266	1.41983	1.68068	4.00405	2.60183	-0.359722	5.66484	-1.57683	5.06681	1.62243	0.865258	-0.683224	3.22096	0.981016	4.9118	2.88842	2.55756	3.77982	1.93809
Normal	760	6.19061	0.320847	3.2911	0.207008	4.35829	1.78769	11.8314	0.304501	NaN	2.8246	-2.88725	3.26885	1.10667	2.9338	6.87649	1.55156	2.78615	3.66136	1.61174	1.41747	3.27237	4.92846	1.42927	1.78582	3.93305	2.81968	0.168637	5.83658	-1.79032	5.06492	1.50009	1.17867	-0.895031	3.01199	1.101	4.8272	2.84361	2.53783	3.95376	1.32713
Normal	764	6.0774	0.248382	3.30384	0.0759226	4.40809	1.88219	12.6648	0.200433	NaN	2.89834	-2.54439	2.96491	1.40243	2.97662	7.36464	1.82207	3.23999	3.50966	1.4702	1.45687	3.49525	4.74347	1.38971	1.85344	3.84799	3.02997	0.764647	6.08916	-1.96776	4.98132	1.44262	1.46266	-1.04009	2.88912	1.39191	4.6592	2.72638	2.51371	4.05168	0.773301
Normal	768	5.84152	0.127258	3.25094	-0.142859	4.65348	1.86321	13.3063	0.188919	NaN	3.00399	-2.58059	2.56323	1.7375	2.99785	7.57506	1.97021	3.35326	3.22725	1.35628	1.49156	3.74662	4.60234	1.27793	1.82879	3.75156	3.15835	1.27163	6.26375	-2.18379	4.83025	1.44333	1.54659	-1.13039	2.75628	1.8279	4.45412	2.61262	2.51196	4.09663	0.262862
Normal	772	5.54624	-0.0536266	3.14356	-0.234589	5.08186	1.71583	13.8567	0.247643	NaN	3.1436	-3.3327	2.18583	1.99387	3.00587	7.68599	1.98197	3.2189	2.84396	1.20907	1.52922	3.94043	4.57477	1.14749	1.74724	3.65435	3.21016	1.63188	6.29229	-2.53944	4.67724	1.42697	1.40333	-1.0441	2.60728	2.28571	4.3158	2.52714	2.54442	4.10327	-0.282543
Normal	776	5.31972	-0.276076	3.07197	-0.074701	5.54272	1.51635	14.1961	0.276064	NaN	3.30335	-5.05142	1.89229	2.00204	3.02208	7.7413	2.04141	3.14346	2.31513	1.04696	1.67557	4.01219	4.68956	1.02664	1.70517	3.58144	3.24167	1.9388	6.24576	-2.84136	4.56907	1.36975	1.1441	-0.750926	2.53195	2.68161	4.26891	2.53273	2.60215	4.03814	-0.853557
Normal	780	5.16213	-0.441172	3.05686	0.24155	5.89067	1.34883	14.1189	0.200486	NaN	3.41955	-7.04781	1.66743	1.84365	3.07232	7.71134	2.22419	3.13797	1.63554	0.932307	1.98611	3.96019	4.85996	0.90739	1.73324	3.54877	3.25199	2.27031	6.18606	-2.92998	4.50492	1.35951	0.993231	-0.325606	2.58389	3.01303	4.21074	2.67502	2.66222	3.9313	-1.36191
Normal	784	5.01071	-0.506353	3.06829	0.573255	6.05279	1.22673	13.6565	0.16772	NaN	3.47389	-8.08717	1.48744	1.76128	3.1728	7.62281	2.48899	3.12065	0.89383	0.84694	2.34294	3.85659	4.97465	0.818798	1.82191	3.54256	3.18412	2.56743	6.03923	-3.14783	4.44438	1.47995	1.11327	0.1829	2.74286	3.30356	4.07456	2.85098	2.70245	3.87899	-1.74953
Normal	788	4.8981	-0.575947	3.11539	0.89831	6.01009	1.11342	13.0671	0.30429	NaN	3.50948	-7.90936	1.3685	1.78696	3.31869	7.34486	2.71373	3.16619	0.219189	0.745791	2.59553	3.7964	5.03164	0.804309	1.98235	3.50797	3.06284	2.78981	5.727	-3.7595	4.36907	1.69786	1.36534	0.702518	2.92387	3.56755	3.9142	2.97204	2.71416	3.8756	-1.97943
Normal	792	4.8894	-0.690068	3.20112	1.20712	5.81055	0.985034	12.4615	0.420198	NaN	3.58143	-7.27841	1.29868	1.84576	3.4831	6.84512	2.73779	3.30331	-0.342353	0.645179	2.67362	3.82177	5.10906	0.852784	2.18936	3.38575	2.95786	2.95417	5.3509	-4.41891	4.35247	1.93185	1.47165	1.16693	3.04066	3.74799	3.79091	3.10264	2.70568	3.84536	-2.00381
Normal	796	4.93519	-0.729525	3.22955	1.3758	5.55766	0.837849	11.747	0.323651	NaN	3.69292	-6.90521	1.26486	2.00526	3.63036	6.39868	2.58405	3.45493	-0.826531	0.550579	2.46732	3.88893	5.26065	0.936309	2.32678	3.17774	2.85702	3.01963	5.10171	-4.81698	4.42952	2.16502	1.38665	1.59606	3.09865	3.7225	3.70404	3.27193	2.69594	3.79061	-1.80303
Normal	800	4.93553	-0.641907	3.15068	1.31348	5.33888	0.675903	10.949	0.104186	NaN	3.75037	-6.93279	1.38589	2.22393	3.73372	6.11648	2.45677	3.65105	-1.19685	0.429807	1.91597	3.91342	5.4607	1.04858	2.29415	2.94033	2.72429	2.96797	4.95823	-5.05992	4.51261	2.41749	1.26292	1.98617	3.16566	3.46594	3.65137	3.39707	2.70507	3.71017	-1.42928
Normal	804	4.89358	-0.543377	3.11444	1.11921	5.15691	0.503525	10.1766	-0.116185	NaN	3.69527	-6.75743	1.77981	2.26972	3.7864	5.85903	2.4899	3.9835	-1.34704	0.320764	1.2389	3.87001	5.63676	1.16916	2.16454	2.70586	2.52499	2.87822	4.67454	-5.19986	4.59768	2.68084	1.20034	2.28417	3.27466	3.0973	3.67402	3.43385	2.74646	3.57199	-0.998157
Normal	808	4.88536	-0.549682	3.25409	0.925032	4.96835	0.299668	9.42761	-0.364158	NaN	3.63567	-5.57734	2.35384	2.15414	3.79865	5.62454	2.63071	4.35769	-1.26516	0.312444	0.712491	3.83498	5.76619	1.28043	2.09462	2.47418	2.20108	2.76594	4.19883	-5.1736	4.78352	2.94117	1.23622	2.48202	3.38555	2.71101	3.79192	3.39211	2.82262	3.43464	-0.581103
Normal	812	4.96488	-0.661168	3.50089	0.736186	4.77792	0.0684984	8.77703	-0.678613	NaN	3.67112	-3.68423	2.97597	2.08301	3.78601	5.53521	2.70279	4.54678	-1.01402	0.393569	0.350121	3.88431	5.8831	1.37845	2.12738	2.30153	1.79994	2.53481	3.82233	-4.99313	5.04269	3.19097	1.389	2.60283	3.43004	2.30231	3.93567	3.28736	2.92262	3.33981	-0.121277
Normal	816	5.14797	-0.827046	3.74265	0.554428	4.59948	-0.0629499	8.39868	-0.988961	NaN	3.73589	-2.17729	3.67353	1.98282	3.75846	5.65939	2.64323	4.48719	-0.605351	0.466603	0.065254	3.97269	5.99959	1.43704	2.20855	2.26527	1.48989	2.17558	3.76834	-4.6188	5.25658	3.38321	1.57755	2.67218	3.37824	1.85228	4.03555	3.16631	3.02358	3.21196	0.439758
Normal	820	5.39293	-1.00535	3.92438	0.441176	4.41079	0.0526508	8.32861	-1.18925	NaN	3.78977	-1.33766	4.45689	1.65843	3.71875	6.01542	2.62289	4.36454	-0.101164	0.495058	-0.148677	3.98351	6.12354	1.46561	2.24346	2.30645	1.34289	1.7944	3.95865	-4.08492	5.36955	3.45972	1.64566	2.68658	3.22498	1.37709	4.11635	3.05908	3.09777	3.05022	1.04754
Normal	824	5.61331	-1.13301	4.03828	0.377821	4.23928	0.401576	8.6063	-1.29603	NaN	3.91686	-0.703585	5.18029	1.21166	3.66651	6.52742	2.71674	4.33389	0.284427	0.516345	-0.314126	3.87561	6.28147	1.52393	2.1544	2.29756	1.26959	1.41953	4.2354	-3.59423	5.37524	3.43823	1.51537	2.60676	2.97768	0.938237	4.2065	2.93942	3.12373	2.98109	1.63433
Normal	828	5.75257	-1.15463	4.16487	0.317946	4.14721	0.868828	9.31395	-1.39994	NaN	4.09705	-0.318409	5.70123	0.866505	3.60133	7.0067	2.70961	4.26339	0.447791	0.557751	-0.421984	3.70394	6.43827	1.60876	2.03703	2.22874	1.25069	1.01783	4.5421	-3.12318	5.30831	3.38698	1.2688	2.44947	2.71072	0.638723	4.26093	2.78514	3.09484	3.0667	2.18036
Normal	832	5.78572	-1.12213	4.34736	0.32509	4.12557	1.36558	10.2118	-1.47228	NaN	4.17412	-0.567851	6.00825	0.647402	3.52154	7.34513	2.44618	4.01366	0.593137	0.600359	-0.358692	3.5205	6.49867	1.68966	2.04807	2.13733	1.43218	0.654597	4.88674	-2.47108	5.22433	3.31513	1.11059	2.23366	2.5096	0.550128	4.23007	2.60247	3.01951	3.23645	2.65963
Normal	836	5.6883	-1.11385	4.45323	0.357378	4.12865	1.82562	10.9204	-1.37756	NaN	4.08423	-1.35452	6.15769	0.47982	3.42157	7.65711	2.10443	3.78084	0.91267	0.595775	-0.108452	3.33415	6.40615	1.79757	2.12236	1.99002	1.80068	0.433779	5.24454	-1.71662	5.14223	3.17602	1.20303	1.9044	2.36976	0.644115	4.11303	2.40639	2.91337	3.37922	3.02904
Normal	840	5.48602	-1.07905	4.35057	0.193054	4.17192	2.21203	11.4078	-1.07363	NaN	3.83748	-2.32087	6.18839	0.382538	3.29513	7.99848	1.98503	3.74836	1.32783	0.527502	0.180313	3.1555	6.17794	1.91216	2.09282	1.77174	2.08581	0.403071	5.5036	-1.0382	5.07578	2.97889	1.4683	1.49145	2.25994	0.840176	3.94494	2.22911	2.79065	3.46471	3.22585
Normal	844	5.27072	-0.961074	4.07811	-0.0988381	4.31093	2.53316	11.7995	-0.725903	NaN	3.41695	-3.39448	6.0989	0.370434	3.14277	8.12969	2.10386	3.74405	1.70821	0.430317	0.458208	3.02747	5.88628	1.9579	1.97357	1.55183	2.20633	0.60875	5.53429	-0.423981	5.02375	2.79815	1.64808	1.09675	2.19315	1.11811	3.76663	2.11903	2.66116	3.51907	3.18815
Normal	848	5.1206	-0.831465	3.76035	-0.110135	4.52116	2.8013	12.1204	-0.540509	NaN	2.93652	-4.67306	5.88329	0.337182	2.97874	7.96072	2.19579	3.59868	2.02815	0.327247	0.891711	3.00148	5.62365	1.97708	1.89737	1.41193	2.33063	1.05595	5.32683	0.126148	4.93936	2.65262	1.59697	0.677268	2.18871	1.50238	3.60308	2.09777	2.53252	3.47565	2.93515
Normal	852	5.04003	-0.716751	3.49266	0.236208	4.69716	2.98359	12.4177	-0.508223	NaN	2.6283	-6.20765	5.57269	0.259988	2.82768	7.85263	2.18334	3.40781	2.27346	0.227923	1.59962	3.08789	5.45195	2.03938	1.89979	1.36684	2.46868	1.60983	4.98253	0.549979	4.8311	2.48449	1.41289	0.124822	2.24744	1.91832	3.4855	2.14122	2.41282	3.33625	2.55435
Normal	856	4.98372	-0.548141	3.2913	0.560244	4.82929	3.00302	12.7084	-0.527029	NaN	2.54044	-7.98838	5.20357	0.296201	2.71528	8.00494	2.17842	3.28622	2.43749	0.165039	2.38849	3.23269	5.39283	2.06097	1.90007	1.37759	2.52631	2.1055	4.58547	0.772738	4.75583	2.2796	1.28431	-0.540276	2.34934	2.2273	3.44392	2.22894	2.31009	3.3225	2.14773
Normal	860	4.93405	-0.368608	3.13022	0.612157	5.00227	2.86301	12.968	-0.660417	NaN	2.54407	-9.59598	4.80299	0.456095	2.6583	8.1222	2.11313	3.20864	2.54487	0.151319	2.94556	3.35925	5.42503	1.96394	1.85804	1.44	2.55821	2.493	4.20352	0.667044	4.65451	2.09864	1.28737	-1.21992	2.46588	2.4198	3.44898	2.34297	2.23027	3.4572	1.83832
Normal	864	4.90629	-0.28584	3.03393	0.467408	5.18897	2.72772	13.2711	-0.966691	NaN	2.61703	-10.2096	4.4204	0.573324	2.6612	8.03755	1.94937	3.10085	2.66169	0.165583	3.21229	3.43043	5.46723	1.83792	1.84239	1.5841	2.61121	2.78695	3.92646	0.343382	4.42571	1.99337	1.35632	-1.83037	2.58253	2.59684	3.42891	2.4097	2.17572	3.47214	1.69244
Normal	868	4.88137	-0.243895	3.00092	0.320084	5.26959	2.73501	13.6145	-1.29239	NaN	2.83303	-9.73051	4.07729	0.685945	2.71701	7.96301	1.81425	2.99474	2.87661	0.195286	3.30884	3.46301	5.47325	1.78337	1.87597	1.77526	2.59158	2.98633	3.73506	0.120287	4.12993	1.98818	1.42946	-2.299	2.69199	2.82134	3.35435	2.38859	2.14484	3.38349	1.64751
Normal	872	4.8443	-0.108824	2.89536	0.386873	5.21059	2.84906	13.8478	-1.48966	NaN	3.19608	-9.04436	3.74091	0.935863	2.80913	7.99735	1.65566	3.01252	3.08935	0.21864	3.31482	3.49677	5.50398	1.7858	1.85178	1.91714	2.40373	3.07638	3.5136	-0.0747447	3.88907	2.08623	1.47256	-2.54465	2.79293	3.10971	3.25814	2.34788	2.13113	3.43948	1.62393
Normal	876	4.83915	0.101468	2.62602	0.699173	5.07079	2.98623	13.9297	-1.60616	NaN	3.66733	-8.46581	3.44512	1.22851	2.91407	8.01843	1.39026	3.12639	3.07219	0.183704	3.29439	3.55737	5.54884	1.80449	1.74166	1.95639	2.05298	3.04867	3.27853	-0.551004	3.71433	2.22368	1.36872	-2.48304	2.86192	3.42577	3.17145	2.32199	2.12426	3.58729	1.60287
Normal	880	4.8746	0.269291	2.30496	0.956614	4.9296	3.09574	13.8782	-1.69311	NaN	4.14544	-7.41838	3.3175	1.42169	3.00656	7.94817	1.16856	3.2027	2.90212	0.0692929	3.20945	3.62765	5.49246	1.83045	1.68255	1.93809	1.64935	2.94987	3.11751	-1.19904	3.59884	2.32323	1.09719	-2.12937	2.83174	3.63726	3.0964	2.2774	2.11566	3.65115	1.5673
Normal	884	4.89462	0.344116	2.0806	0.924007	4.83206	3.11424	13.6356	-1.65445	NaN	4.40579	-6.15118	3.41848	1.55882	3.06653	7.73917	1.15292	3.24356	2.81429	-0.0753195	2.97381	3.64483	5.38711	1.83754	1.70838	1.954	1.34414	2.88957	2.99482	-1.68129	3.56458	2.40405	0.94578	-1.67015	2.71503	3.65932	3.06556	2.24552	2.10708	3.68407	1.51824
Normal	888	4.89766	0.330023	1.98311	0.752547	4.71068	3.01979	13.2153	-1.44646	NaN	4.33983	-5.77745	3.67603	1.68395	3.08383	7.31806	1.44289	3.25981	2.75004	-0.200856	2.74912	3.55046	5.36642	1.80078	1.70304	2.02505	1.17897	2.91393	2.91757	-1.88324	3.57139	2.50772	1.15118	-1.30759	2.65054	3.57341	3.13061	2.27594	2.11476	3.76448	1.53013
Normal	892	4.93023	0.248349	1.98388	0.646597	4.47081	2.88928	12.6882	-1.19829	NaN	4.14312	-6.26714	4.0207	1.71519	3.05701	6.70156	1.95257	3.22639	2.61531	-0.327741	2.65232	3.35283	5.34511	1.76934	1.67346	2.09034	1.05596	2.906	3.02072	-1.908	3.59082	2.58437	1.51296	-1.11122	2.6653	3.4348	3.25061	2.32004	2.16256	3.82136	1.66255
Normal	896	4.95698	0.170545	2.04794	0.611112	4.17582	2.80158	12.0635	-0.996647	NaN	4.02495	-6.52902	4.46616	1.60671	2.98729	6.07473	2.22082	3.26698	2.53219	-0.481005	2.42056	3.13265	5.24218	1.79728	1.69588	2.10374	0.936772	2.70866	3.28402	-1.98723	3.66055	2.59808	1.68966	-1.09157	2.60475	3.16817	3.32578	2.27716	2.26624	3.7795	1.84993
Normal	900	4.90102	0.136538	2.11548	0.666678	3.96313	2.779	11.3882	-0.820678	NaN	3.97924	-6.5438	4.98081	1.46235	2.87616	5.68792	2.01375	3.42295	2.49643	-0.623531	1.92585	2.98869	5.19609	1.8509	1.71935	2.03118	0.887549	2.32066	3.55199	-2.22409	3.75513	2.62415	1.60889	-1.236	2.44905	2.77924	3.34366	2.12509	2.41838	3.65343	1.96573
Normal	904	4.80337	0.0823448	2.12217	0.831095	3.84346	2.83719	10.7462	-0.704888	NaN	3.98281	-7.14993	5.41517	1.39724	2.72808	5.60027	1.79702	3.48931	2.36419	-0.724556	1.40351	2.97832	5.27731	1.88721	1.71899	1.85557	0.857534	1.9113	3.82386	-2.43879	3.80316	2.71119	1.42654	-1.43309	2.36487	2.40065	3.3423	1.97095	2.58603	3.51039	1.95221
Normal	908	4.77678	-0.0231183	2.05591	0.887821	3.75566	2.93589	10.1313	-0.702594	NaN	4.08983	-8.09641	5.67578	1.37508	2.55755	5.65282	1.96105	3.37871	2.1653	-0.806458	0.958547	3.09323	5.42836	1.89379	1.7599	1.69264	0.71468	1.65675	4.16108	-2.55295	3.7971	2.78495	1.33806	-1.5311	2.35876	2.10106	3.29538	1.9017	2.72478	3.44552	1.86113
Normal	912	4.83209	-0.104134	1.96035	0.659847	3.65536	2.92765	9.49817	-0.784881	NaN	4.26645	-8.57918	5.81026	1.31165	2.39216	5.74766	2.18214	3.22879	1.96531	-0.885599	0.552848	3.28182	5.64924	1.84773	1.81288	1.7031	0.525353	1.55954	4.47468	-2.67083	3.74557	2.7787	1.43359	-1.45643	2.30779	1.85398	3.16623	1.87198	2.80059	3.5409	1.83182
Normal	916	4.9411	-0.113266	1.87901	0.37423	3.49092	2.74075	8.87054	-0.868806	NaN	4.37281	-8.68308	5.8409	1.27181	2.26642	5.91457	2.05972	3.1739	1.68567	-0.952372	0.28522	3.4922	5.86903	1.78153	1.78037	1.85773	0.506018	1.47677	4.60901	-2.72268	3.65834	2.71735	1.58809	-1.19945	2.27336	1.63864	2.98211	1.84226	2.80567	3.76994	2.02846
Normal	920	5.17361	-0.0721302	1.83105	0.301934	3.30264	2.51224	8.37499	-0.855126	NaN	4.28085	-8.49353	5.72715	1.39393	2.20912	6.17239	1.80714	3.26789	1.31546	-1.00418	0.25159	3.6958	5.95057	1.77254	1.63777	2.00896	0.736608	1.35115	4.48111	-2.61756	3.58116	2.62915	1.60119	-0.781095	2.34681	1.50039	2.80326	1.82806	2.76062	4.01343	2.54294
Normal	924	5.53157	0.0275474	1.83355	0.31304	3.23303	2.40492	8.2021	-0.760297	NaN	3.96051	-7.52792	5.51834	1.62941	2.23169	6.52164	1.78708	3.41685	0.975998	-1.06222	0.490392	3.88607	5.95075	1.81192	1.43872	2.11327	1.06171	1.25563	4.15157	-2.48932	3.53662	2.51262	1.49757	-0.262175	2.41514	1.54457	2.69705	1.81055	2.70367	4.19497	3.34951
Normal	928	5.79116	0.198814	1.88973	0.210837	3.27808	2.42745	8.44858	-0.776382	NaN	3.5428	-5.93921	5.33509	1.74251	2.32364	6.94145	1.83687	3.44966	0.728936	-1.17331	0.996523	4.05832	5.96225	1.85493	1.25233	2.1979	1.29628	1.25913	3.78796	-2.43742	3.50931	2.40178	1.50813	0.2667	2.36565	1.81708	2.7091	1.78259	2.67233	4.26963	4.28908
Normal	932	5.76426	0.352948	1.97458	0.15368	3.2851	2.50214	9.03646	-0.984231	NaN	3.21271	-4.35123	5.20819	1.62824	2.45813	7.36812	1.68204	3.36808	0.578888	-1.36038	1.51037	4.1812	5.89303	1.92182	1.11481	2.24192	1.48931	1.41483	3.48361	-2.40045	3.48522	2.34444	1.7047	0.683914	2.24343	2.21531	2.81146	1.75654	2.68534	4.17251	5.09759
[truncated: 516 more rows]

## Sheet: Figure2b
10.6084/m9.figshare.22692112
[truncated: 1 more rows]

[truncated: 42 more sheets: Figure2c-d, Figure3, Figure4, Figure5, Figure6, Figure7a-c, Figure7d-g, Figure8a-b, Figure8b, Figure8c-d, Figure9, FigureS1-CP1, FigS1-CP2, FigS1-Cz, FigS1-O1, FigS1-O2, FigS1-Oz, FigS1-POz, FigS1-Pz, FigS2 …]
